# Supplementary material for: Plasticity of fibroblasts demonstrated by tissue-specific and function-related proteome profiling
Source: Clin Proteomics. 2014 Nov 21;11(1):41. doi: 10.1186/1559-0275-11-41 (PMC4448269; doi:10.1186/1559-0275-11-41)
Supplement: Supplementary file 6 — Additional file 6: Table S5: Proteome profile of NHLF treated with IL-1β. Accession, Swiss-Prot accession numbers; name, protein names; peptides, the number of distinct peptides identified for each protein. (XLSX 90 KB) [file 12014_2014_89_MOESM6_ESM.xlsx]

## Sheet: Table S7_BM fibroblasts_IL-1β t
Table S7: BM fibroblasts_IL-1β treated
Accession	Name	Peptides
Q04446	1,4-alpha-glucan-branching enzyme (Glycogen-branching enzyme) (Brancher enzyme)	6
P61604	10 kDa heat shock protein, mitochondrial (Hsp10) (10 kDa chaperonin) (CPN10) (Early-pregnancy factor) (EPF)	7
Q9NRX4	14 kDa phosphohistidine phosphatase (Phosphohistidine phosphatase 1) (Protein janus-A homolog)	2
P31946	14-3-3 protein beta/alpha (Protein kinase C inhibitor protein 1) (KCIP-1) (Protein 1054)	13
P62258	14-3-3 protein epsilon (14-3-3E)	17
Q04917	14-3-3 protein eta (Protein AS1)	9
P61981	14-3-3 protein gamma (Protein kinase C inhibitor protein 1) (KCIP-1)	13
P31947	14-3-3 protein sigma (Stratifin) (Epithelial cell marker protein 1)	1
P27348	14-3-3 protein theta (14-3-3 protein tau) (14-3-3 protein T-cell) (Protein HS1)	8
P63104	14-3-3 protein zeta/delta (Protein kinase C inhibitor protein 1) (KCIP-1)	13
O60613	15 kDa selenoprotein	1
P09543	2',3'-cyclic-nucleotide 3'-phosphodiesterase (CNPase)	1
Q16698	2,4-dienoyl-CoA reductase, mitochondrial (2,4-dienoyl-CoA reductase [NADPH]) (4-enoyl-CoA reductase [NADPH])	4
P62191	26S protease regulatory subunit 4 (P26s4) (Proteasome 26S subunit ATPase 1)	1
P43686	26S protease regulatory subunit 6B (Proteasome 26S subunit ATPase 4) (MB67-interacting protein) (MIP224) (TAT-binding protein 7) (TBP-7)	2
P35998	26S protease regulatory subunit 7 (Proteasome 26S subunit ATPase 2) (Protein MSS1)	2
P62195	26S protease regulatory subunit 8 (Proteasome 26S subunit ATPase 5) (Proteasome subunit p45) (p45/SUG) (Thyroid hormone receptor-interacting protein 1) (TRIP1)	2
P62333	26S protease regulatory subunit S10B (Proteasome 26S subunit ATPase 6) (Proteasome subunit p42)	4
Q99460	26S proteasome non-ATPase regulatory subunit 1 (26S proteasome regulatory subunit RPN2) (26S proteasome regulatory subunit S1) (26S proteasome subunit p112)	1
O75832	26S proteasome non-ATPase regulatory subunit 10 (26S proteasome regulatory subunit p28) (Gankyrin)	1
O00231	26S proteasome non-ATPase regulatory subunit 11 (26S proteasome regulatory subunit S9) (26S proteasome regulatory subunit p44.5)	7
O00232	26S proteasome non-ATPase regulatory subunit 12 (26S proteasome regulatory subunit p55)	1
Q9UNM6	26S proteasome non-ATPase regulatory subunit 13 (26S proteasome regulatory subunit S11) (26S proteasome regulatory subunit p40.5)	4
Q13200	26S proteasome non-ATPase regulatory subunit 2 (26S proteasome regulatory subunit RPN1) (26S proteasome regulatory subunit S2) (26S proteasome subunit p97) (Tumor necrosis factor type 1 receptor-associated protein 2) (55.11 protein)	6
P51665	26S proteasome non-ATPase regulatory subunit 7 (26S proteasome regulatory subunit rpn8) (26S proteasome regulatory subunit S12) (Proteasome subunit p40) (Mov34 protein homolog)	2
P48556	26S proteasome non-ATPase regulatory subunit 8 (26S proteasome regulatory subunit S14) (p31)	2
Q13442	28 kDa heat- and acid-stable phosphoprotein (PDGF-associated protein) (PAP) (PDGFA-associated protein 1) (PAP1)	1
O60783	28S ribosomal protein S14, mitochondrial (S14mt)	1
Q9Y2Q9	28S ribosomal protein S28, mitochondrial (S28mt) (28S ribosomal protein S35, mitochondrial) (S35mt)	1
Q02218	2-oxoglutarate dehydrogenase E1 component, mitochondrial (Alpha-ketoglutarate dehydrogenase)	2
P42126	3,2-trans-enoyl-CoA isomerase, mitochondrial (Dodecenoyl-CoA isomerase) (Delta(3),Delta(2)-enoyl-CoA isomerase) (D3,D2-enoyl-CoA isomerase)	2
P52815	39S ribosomal protein L12, mitochondrial (L12mt) (5c5-2)	1
Q16540	39S ribosomal protein L23, mitochondrial (L23mt) (L23 mitochondrial-related protein) (Ribosomal protein L23-like)	1
Q99714	3-hydroxyacyl-CoA dehydrogenase type-2 (3-hydroxyacyl-CoA dehydrogenase type II) (Type II HADH) (3-hydroxy-2-methylbutyryl-CoA dehydrogenase) (17-beta-hydroxysteroid dehydrogenase 10) (Mitochondrial ribonuclease P protein 2) (Mitochondrial RNase P protein	5
Q9BUT1	3-hydroxybutyrate dehydrogenase type 2 (R-beta-hydroxybutyrate dehydrogenase) (Dehydrogenase/reductase SDR family member 6) (Oxidoreductase UCPA)	2
P31937	3-hydroxyisobutyrate dehydrogenase, mitochondrial (HIBADH)	2
P09110	3-ketoacyl-CoA thiolase, peroxisomal (Beta-ketothiolase) (Acetyl-CoA acyltransferase) (Peroxisomal 3-oxoacyl-CoA thiolase)	1
P46783	40S ribosomal protein S10	7
P62280	40S ribosomal protein S11	7
P25398	40S ribosomal protein S12	11
P62277	40S ribosomal protein S13	9
P62263	40S ribosomal protein S14	12
P62244	40S ribosomal protein S15a	10
P62249	40S ribosomal protein S16	12
P08708	40S ribosomal protein S17	9
P62269	40S ribosomal protein S18 (Ke-3) (Ke3)	13
P39019	40S ribosomal protein S19	9
P15880	40S ribosomal protein S2 (S4) (LLRep3 protein)	11
P60866	40S ribosomal protein S20	6
P63220	40S ribosomal protein S21	4
P62266	40S ribosomal protein S23	4
P62847	40S ribosomal protein S24	5
P62851	40S ribosomal protein S25	5
P62854	40S ribosomal protein S26	2
P42677	40S ribosomal protein S27 (Metallopan-stimulin 1) (MPS-1)	5
P62979	40S ribosomal protein S27a	2
Q71UM5	40S ribosomal protein S27-like protein	6
P62857	40S ribosomal protein S28	5
P62273	40S ribosomal protein S29	1
P23396	40S ribosomal protein S3	13
P62861	40S ribosomal protein S30	3
P61247	40S ribosomal protein S3a	9
P62701	40S ribosomal protein S4, X isoform (Single copy abundant mRNA protein) (SCR10)	14
P22090	40S ribosomal protein S4, Y isoform 1	7
Q8TD47	40S ribosomal protein S4, Y isoform 2	8
P46782	40S ribosomal protein S5	5
P62753	40S ribosomal protein S6 (Phosphoprotein NP33)	8
P62081	40S ribosomal protein S7	13
P62241	40S ribosomal protein S8	11
P46781	40S ribosomal protein S9	14
P08865	40S ribosomal protein SA (Laminin receptor 1) (LamR) (37/67 kDa laminin receptor) (LRP/LR) (Laminin-binding protein precursor p40) (LBP/p40) (37 kDa laminin receptor precursor) (37LRP) (67 kDa laminin receptor) (67LR) (Colon carcinoma laminin-binding prot	10
P08195	4F2 cell-surface antigen heavy chain (4F2hc) (Lymphocyte activation antigen 4F2 large subunit) (4F2 heavy chain antigen)	2
P21589	5'-nucleotidase (Ecto-5'-nucleotidase) (5'-NT)	2
P10809	60 kDa heat shock protein, mitochondrial (Heat shock protein 60) (HSP-60) (60 kDa chaperonin) (Chaperonin 60) (CPN60) (Mitochondrial matrix protein P1) (P60 lymphocyte protein) (HuCHA60)	8
P10155	60 kDa SS-A/Ro ribonucleoprotein (60 kDa ribonucleoprotein Ro) (Ro 60 kDa autoantigen) (TROVE domain family member 2) (Sjoegren syndrome type A antigen) (SS-A) (Sjoegren syndrome antigen A2)	2
P05388	60S acidic ribosomal protein P0 (L10E)	11
P05386	60S acidic ribosomal protein P1	2
P05387	60S acidic ribosomal protein P2 (Renal carcinoma antigen NY-REN-44)	8
P27635	60S ribosomal protein L10 (Protein QM) (Tumor suppressor QM) (Laminin receptor homolog)	7
P62906	60S ribosomal protein L10a (CSA-19) (Neural precursor cell expressed developmentally down-regulated protein 6) (NEDD-6)	7
P62913	60S ribosomal protein L11 (CLL-associated antigen KW-12)	7
P30050	60S ribosomal protein L12	8
P26373	60S ribosomal protein L13 (Breast basic conserved protein 1)	8
P40429	60S ribosomal protein L13a (23 kDa highly basic protein)	7
P50914	60S ribosomal protein L14 (CAG-ISL 7)	5
P61313	60S ribosomal protein L15	5
P18621	60S ribosomal protein L17 (60S ribosomal protein L23) (PD-1)	9
Q07020	60S ribosomal protein L18	6
Q02543	60S ribosomal protein L18a	11
P84098	60S ribosomal protein L19	2
P46778	60S ribosomal protein L21	3
P35268	60S ribosomal protein L22 (Epstein-Barr virus small RNA-associated protein) (EBER-associated protein) (EAP) (Heparin-binding protein HBp15)	7
Q6P5R6	60S ribosomal protein L22-like 1	3
P62829	60S ribosomal protein L23 (Ribosomal protein L17)	7
P62750	60S ribosomal protein L23a	10
P83731	60S ribosomal protein L24 (Ribosomal protein L30)	6
P61254	60S ribosomal protein L26	7
P61353	60S ribosomal protein L27	8
P46776	60S ribosomal protein L27a	6
P46779	60S ribosomal protein L28	4
P47914	60S ribosomal protein L29 (Cell surface heparin-binding protein HIP)	2
P39023	60S ribosomal protein L3 (HIV-1 TAR RNA-binding protein B) (TARBP-B)	4
P62888	60S ribosomal protein L30	8
P62899	60S ribosomal protein L31	5
P62910	60S ribosomal protein L32	6
P49207	60S ribosomal protein L34	3
P42766	60S ribosomal protein L35	4
P18077	60S ribosomal protein L35a (Cell growth-inhibiting gene 33 protein)	4
Q9Y3U8	60S ribosomal protein L36	5
P83881	60S ribosomal protein L36a (60S ribosomal protein L44) (Cell migration-inducing gene 6 protein) (Cell growth-inhibiting gene 15 protein)	2
P61513	60S ribosomal protein L37a	2
P63173	60S ribosomal protein L38	6
Q92901	60S ribosomal protein L3-like	1
P36578	60S ribosomal protein L4 (L1)	12
P46777	60S ribosomal protein L5	10
Q02878	60S ribosomal protein L6 (TAX-responsive enhancer element-binding protein 107) (TAXREB107) (Neoplasm-related protein C140)	7
P18124	60S ribosomal protein L7	13
P62424	60S ribosomal protein L7a (Surfeit locus protein 3) (PLA-X polypeptide)	10
P62917	60S ribosomal protein L8	3
P32969	60S ribosomal protein L9	10
Q01813	6-phosphofructokinase type C (Phosphofructokinase 1) (Phosphohexokinase) (Phosphofructo-1-kinase isozyme C) (PFK-C) (6-phosphofructokinase, platelet type)	3
P17858	6-phosphofructokinase, liver type (Phosphofructokinase 1) (Phosphohexokinase) (Phosphofructo-1-kinase isozyme B) (PFK-B)	2
P52209	6-phosphogluconate dehydrogenase, decarboxylating	6
O95336	6-phosphogluconolactonase (6PGL)	10
P36639	7,8-dihydro-8-oxoguanine triphosphatase (8-oxo-dGTPase) (Nucleoside diphosphate-linked moiety X motif 1) (Nudix motif 1)	2
P08253	72 kDa type IV collagenase (72 kDa gelatinase) (Matrix metalloproteinase-2) (MMP-2) (Gelatinase A) (TBE-1)	10
P11021	78 kDa glucose-regulated protein (GRP 78) (Heat shock 70 kDa protein 5) (Immunoglobulin heavy chain-binding protein) (BiP) (Endoplasmic reticulum lumenal Ca(2+)-binding protein grp78)	27
Q9NUJ1	Abhydrolase domain-containing protein 10, mitochondrial	1
Q96IU4	Abhydrolase domain-containing protein 14B (CCG1-interacting factor B)	4
P24752	Acetyl-CoA acetyltransferase, mitochondrial (Acetoacetyl-CoA thiolase) (T2)	2
Q13510	Acid ceramidase (AC) (Acylsphingosine deacylase) (N-acylsphingosine amidohydrolase) (Putative 32 kDa heart protein) (PHP32)	7
P39687	Acidic leucine-rich nuclear phosphoprotein 32 family member A (Potent heat-stable protein phosphatase 2A inhibitor I1PP2A) (Acidic nuclear phosphoprotein pp32) (Leucine-rich acidic nuclear protein) (Lanp) (Putative HLA-DR-associated protein I) (PHAPI) (Ma	2
Q92688	Acidic leucine-rich nuclear phosphoprotein 32 family member B (Acidic protein rich in leucines) (PHAPI2) (Silver-stainable protein SSP29)	4
P68133	Actin, alpha skeletal muscle (Alpha-actin-1)	17
P60709	Actin, cytoplasmic 1 (Beta-actin)	32
P63261	Actin, cytoplasmic 2 (Gamma-actin)	32
P61160	Actin-related protein 2 (Actin-like protein 2)	7
Q92747	Actin-related protein 2/3 complex subunit 1A (SOP2-like protein)	1
O15143	Actin-related protein 2/3 complex subunit 1B (Arp2/3 complex 41 kDa subunit) (p41-ARC)	1
O15144	Actin-related protein 2/3 complex subunit 2 (Arp2/3 complex 34 kDa subunit) (p34-ARC)	12
O15145	Actin-related protein 2/3 complex subunit 3 (Arp2/3 complex 21 kDa subunit) (p21-ARC)	5
P59998	Actin-related protein 2/3 complex subunit 4 (Arp2/3 complex 20 kDa subunit) (p20-ARC)	5
O15511	Actin-related protein 2/3 complex subunit 5 (Arp2/3 complex 16 kDa subunit) (p16-ARC)	3
Q9BPX5	Actin-related protein 2/3 complex subunit 5-like protein (Arp2/3 complex 16 kDa subunit 2) (ARC16-2)	2
P61158	Actin-related protein 3 (Actin-like protein 3)	7
P53999	Activated RNA polymerase II transcriptional coactivator p15 (SUB1 homolog) (Positive cofactor 4) (PC4) (p14)	3
P07108	Acyl-CoA-binding protein (ACBP) (Diazepam-binding inhibitor) (DBI) (Endozepine) (EP)	3
Q9NPJ3	Acyl-coenzyme A thioesterase 13 (Acyl-CoA thioesterase 13) (Thioesterase superfamily member 2)	2
O75608	Acyl-protein thioesterase 1 (Lysophospholipase 1) (Lysophospholipase I)	1
O95372	Acyl-protein thioesterase 2 (Lysophospholipase II) (LPL-I)	1
P07741	Adenine phosphoribosyltransferase (APRT)	7
P55263	Adenosine kinase (AK) (Adenosine 5'-phosphotransferase)	3
P23526	Adenosylhomocysteinase (AdoHcyase) (S-adenosyl-L-homocysteine hydrolase)	2
P54819	Adenylate kinase 2, mitochondrial (AK 2) (ATP-AMP transphosphorylase 2)	2
P00568	Adenylate kinase isoenzyme 1 (AK 1) (ATP-AMP transphosphorylase 1) (Myokinase)	11
P30566	Adenylosuccinate lyase (ASL) (Adenylosuccinase) (ASase)	3
Q01518	Adenylyl cyclase-associated protein 1 (CAP 1)	6
Q9HDC9	Adipocyte plasma membrane-associated protein (Protein BSCv)	1
P12235	ADP/ATP translocase 1 (Adenine nucleotide translocator 1) (ANT 1) (ADP,ATP carrier protein 1) (Solute carrier family 25 member 4) (ADP,ATP carrier protein, heart/skeletal muscle isoform T1)	1
P05141	ADP/ATP translocase 2 (Adenine nucleotide translocator 2) (ANT 2) (ADP,ATP carrier protein 2) (Solute carrier family 25 member 5) (ADP,ATP carrier protein, fibroblast isoform)	3
P12236	ADP/ATP translocase 3 (Adenine nucleotide translocator 2) (ANT 3) (ADP,ATP carrier protein 3) (Solute carrier family 25 member 6) (ADP,ATP carrier protein, isoform T2)	3
P84077	ADP-ribosylation factor 1	14
P18085	ADP-ribosylation factor 4	12
P84085	ADP-ribosylation factor 5	7
P62330	ADP-ribosylation factor 6	8
P40616	ADP-ribosylation factor-like protein 1	3
P36404	ADP-ribosylation factor-like protein 2	2
P36405	ADP-ribosylation factor-like protein 3	3
Q9NVJ2	ADP-ribosylation factor-like protein 8B (ADP-ribosylation factor-like protein 10C) (Novel small G protein indispensable for equal chromosome segregation 1)	5
O43488	Aflatoxin B1 aldehyde reductase member 2 (AFB1-AR 1) (Aldoketoreductase 7)	1
Q02952	A-kinase anchor protein 12 (A-kinase anchor protein 250 kDa) (AKAP 250) (Gravin) (Myasthenia gravis autoantigen)	2
Q9Y2D5	A-kinase anchor protein 2 (AKAP-2) (Protein kinase A-anchoring protein 2) (PRKA2) (AKAP-KL)	1
P49588	Alanyl-tRNA synthetase, cytoplasmic (Alanine--tRNA ligase) (AlaRS) (Renal carcinoma antigen NY-REN-42)	6
P14550	Alcohol dehydrogenase [NADP+] (Aldehyde reductase) (Aldo-keto reductase family 1 member A1)	1
P11766	Alcohol dehydrogenase class-3 (Alcohol dehydrogenase class-III) (Alcohol dehydrogenase 5) (Alcohol dehydrogenase class chi chain) (S-(hydroxymethyl)glutathione dehydrogenase) (Glutathione-dependent formaldehyde dehydrogenase) (GSH-FDH)	1
Q8IZ83	Aldehyde dehydrogenase family 16 member A1	2
P30837	Aldehyde dehydrogenase X, mitochondrial (Aldehyde dehydrogenase family 1 member B1) (Aldehyde dehydrogenase 5)	2
Q04828	Aldo-keto reductase family 1 member C1 (20-alpha-hydroxysteroid dehydrogenase) (20-alpha-HSD) (Trans-1,2-dihydrobenzene-1,2-diol dehydrogenase) (Indanol dehydrogenase) (Dihydrodiol dehydrogenase 1/2) (DD1/DD2) (Chlordecone reductase homolog HAKRC) (High-a	7
P42330	Aldo-keto reductase family 1 member C3 (Trans-1,2-dihydrobenzene-1,2-diol dehydrogenase) (3-alpha-hydroxysteroid dehydrogenase type 2) (3-alpha-HSD type 2) (3-alpha-HSD type II, brain) (Testosterone 17-beta-dehydrogenase 5) (17-beta-hydroxysteroid dehydro	4
P15121	Aldose reductase (AR) (Aldehyde reductase)	4
P02765	Alpha-2-HS-glycoprotein (Ba-alpha-2-glycoprotein) (Alpha-2-Z-globulin) (Fetuin-A)	3
P01023	Alpha-2-macroglobulin (Alpha-2-M) (C3 and PZP-like alpha-2-macroglobulin domain-containing protein 5)	2
P12814	Alpha-actinin-1 (Alpha-actinin cytoskeletal isoform) (Non-muscle alpha-actinin-1) (F-actin cross-linking protein)	45
O43707	Alpha-actinin-4 (Non-muscle alpha-actinin 4) (F-actin cross-linking protein)	36
P61163	Alpha-centractin (Centractin) (Centrosome-associated actin homolog) (Actin-RPV) (ARP1)	3
P02511	Alpha-crystallin B chain (Alpha(B)-crystallin) (Rosenthal fiber component) (Heat shock protein beta-5) (HspB5) (Renal carcinoma antigen NY-REN-27)	11
P06733	Alpha-enolase (2-phospho-D-glycerate hydro-lyase) (Non-neural enolase) (NNE) (Enolase 1) (Phosphopyruvate hydratase) (C-myc promoter-binding protein) (MBP-1) (MPB-1) (Plasminogen-binding protein)	26
P02771	Alpha-fetoprotein (Alpha-1-fetoprotein) (Alpha-fetoglobulin)	4
P35475	Alpha-L-iduronidase	4
P17050	Alpha-N-acetylgalactosaminidase (Alpha-galactosidase B)	2
P54802	Alpha-N-acetylglucosaminidase (N-acetyl-alpha-glucosaminidase) (NAG)	2
Q9NVD7	Alpha-parvin (Calponin-like integrin-linked kinase-binding protein) (CH-ILKBP) (Matrix-remodeling-associated protein 2) (Actopaxin)	1
P54920	Alpha-soluble NSF attachment protein (SNAP-alpha) (N-ethylmaleimide-sensitive factor attachment protein alpha)	5
Q13155	Aminoacyl tRNA synthetase complex-interacting multifunctional protein 2 (Multisynthetase complex auxiliary component p38) (Protein JTV-1)	2
P15144	Aminopeptidase N (hAPN) (Alanyl aminopeptidase) (Microsomal aminopeptidase) (Aminopeptidase M) (gp150) (Myeloid plasma membrane glycoprotein CD13)	23
Q8N302	Angiogenic factor with G patch and FHA domains 1 (Angiogenic factor VG5Q) (hVG5Q) (Vasculogenesis gene on 5q protein) (G patch domain-containing protein 7)	1
Q9P0K7	Ankycorbin (Ankyrin repeat and coiled-coil structure-containing protein) (Retinoic acid-induced protein 14) (Novel retinal pigment epithelial cell protein)	1
P04083	Annexin A1 (Annexin-1) (Annexin I) (Lipocortin I) (Calpactin II) (Chromobindin-9) (p35) (Phospholipase A2 inhibitory protein)	22
P50995	Annexin A11 (Annexin-11) (Annexin XI) (Calcyclin-associated annexin 50) (CAP-50) (56 kDa autoantigen)	3
P07355	Annexin A2 (Annexin-2) (Annexin II) (Lipocortin II) (Calpactin I heavy chain) (Chromobindin-8) (p36) (Protein I) (Placental anticoagulant protein IV) (PAP-IV)	34
P09525	Annexin A4 (Annexin-4) (Annexin IV) (Lipocortin IV) (Endonexin I) (Chromobindin-4) (Protein II) (P32.5) (Placental anticoagulant protein II) (PAP-II) (PP4-X) (35-beta calcimedin) (Carbohydrate-binding protein p33/p41)	12
P08758	Annexin A5 (Annexin-5) (Annexin V) (Lipocortin V) (Endonexin II) (Calphobindin I) (CBP-I) (Placental anticoagulant protein I) (PAP-I) (Placental anticoagulant protein 4) (PP4) (Thromboplastin inhibitor) (Vascular anticoagulant-alpha) (VAC-alpha) (Anchorin	32
P08133	Annexin A6 (Annexin-6) (Annexin VI) (Lipocortin VI) (p68) (p70) (Protein III) (Chromobindin-20) (67 kDa calelectrin) (Calphobindin-II) (CPB-II)	19
P20073	Annexin A7 (Annexin-7) (Annexin VII) (Synexin)	4
Q9H6X2	Anthrax toxin receptor 1 (Tumor endothelial marker 8)	1
P01008	Antithrombin-III (ATIII)	1
Q10567	AP-1 complex subunit beta-1 (Adapter-related protein complex 1 subunit beta-1) (Adaptor protein complex AP-1 subunit beta-1) (Beta-adaptin 1) (Beta1-adaptin) (Golgi adaptor HA1/AP1 adaptin beta subunit) (Clathrin assembly protein complex 1 beta large chai	2
O95782	AP-2 complex subunit alpha-1 (Adapter-related protein complex 2 alpha-1 subunit) (Adaptor protein complex AP-2 subunit alpha-1) (Alpha1-adaptin) (Plasma membrane adaptor HA2/AP2 adaptin alpha A subunit) (Alpha-adaptin A) (Clathrin assembly protein complex	2
O94973	AP-2 complex subunit alpha-2 (Adapter-related protein complex 2 alpha-2 subunit) (Adaptor protein complex AP-2 subunit alpha-2) (Alpha2-adaptin) (Plasma membrane adaptor HA2/AP2 adaptin alpha C subunit) (Alpha-adaptin C) (Clathrin assembly protein complex	2
P63010	AP-2 complex subunit beta (Adapter-related protein complex 2 beta subunit) (Adaptor protein complex AP-2 subunit beta) (Beta2-adaptin) (Beta-adaptin) (Plasma membrane adaptor HA2/AP2 adaptin beta subunit) (Clathrin assembly protein complex 2 beta large ch	5
Q9Y2T2	AP-3 complex subunit mu-1 (Adapter-related protein complex 3 mu-1 subunit) (AP-3 adapter complex mu3A subunit) (Mu-adaptin 3A) (Mu3A-adaptin)	2
Q92572	AP-3 complex subunit sigma-1 (Adapter-related protein complex 3 sigma-1 subunit) (AP-3 complex sigma-3A subunit) (Sigma-adaptin 3a) (Sigma-3A-adaptin) (Sigma3A-adaptin) (Clathrin-associated/assembly/adapter protein, small 3)	2
P02649	Apolipoprotein E (Apo-E)	1
Q9BQE5	Apolipoprotein L2 (Apolipoprotein L-II) (ApoL-II)	1
Q9BZZ5	Apoptosis inhibitor 5 (API-5) (Fibroblast growth factor 2-interacting factor) (FIF) (Protein XAGL) (Antiapoptosis clone 11 protein) (AAC-11) (Cell migration-inducing gene 8 protein)	2
Q07812	Apoptosis regulator BAX (Bcl-2-like protein 4) (Bcl2-L-4)	1
P04424	Argininosuccinate lyase (ASAL) (Arginosuccinase)	1
P54136	Arginyl-tRNA synthetase, cytoplasmic (Arginine--tRNA ligase) (ArgRS)	6
P15289	Arylsulfatase A (ASA) (Cerebroside-sulfatase)	1
P17174	Aspartate aminotransferase, cytoplasmic (Transaminase A) (Glutamate oxaloacetate transaminase 1)	2
P00505	Aspartate aminotransferase, mitochondrial (mAspAT) (Transaminase A) (Glutamate oxaloacetate transaminase 2) (Fatty acid-binding protein) (FABP-1) (FABPpm)	1
Q12797	Aspartyl/asparaginyl beta-hydroxylase (Aspartate beta-hydroxylase) (ASP beta-hydroxylase) (Peptide-aspartate beta-dioxygenase)	2
P14868	Aspartyl-tRNA synthetase, cytoplasmic (Aspartate--tRNA ligase) (AspRS) (Cell proliferation-inducing gene 40 protein)	7
Q15121	Astrocytic phosphoprotein PEA-15 (Phosphoprotein enriched in diabetes) (PED)	5
Q8WWM7	Ataxin-2-like protein (Ataxin-2 domain protein) (Ataxin-2-related protein)	2
Q6DD88	Atlastin-3	2
P25705	ATP synthase subunit alpha, mitochondrial	16
P24539	ATP synthase subunit b, mitochondrial	5
P06576	ATP synthase subunit beta, mitochondrial	20
O75947	ATP synthase subunit d, mitochondrial	4
P56385	ATP synthase subunit e, mitochondrial	2
P56134	ATP synthase subunit f, mitochondrial	2
O75964	ATP synthase subunit g, mitochondrial (ATPase subunit g)	4
P36542	ATP synthase subunit gamma, mitochondrial (F-ATPase gamma subunit)	4
P48047	ATP synthase subunit O, mitochondrial (Oligomycin sensitivity conferral protein) (OSCP)	9
Q9NVI7	ATPase family AAA domain-containing protein 3A	1
P61221	ATP-binding cassette sub-family E member 1 (RNase L inhibitor) (Ribonuclease 4 inhibitor) (RNS4I) (2'-5'-oligoadenylate-binding protein) (HuHP68)	1
Q8NE71	ATP-binding cassette sub-family F member 1 (ATP-binding cassette 50) (TNF-alpha-stimulated ABC protein)	1
P53396	ATP-citrate synthase (ATP-citrate (pro-S-)-lyase) (Citrate cleavage enzyme)	9
P12956	ATP-dependent DNA helicase 2 subunit 1 (ATP-dependent DNA helicase II 70 kDa subunit) (Lupus Ku autoantigen protein p70) (Ku70) (70 kDa subunit of Ku antigen) (Thyroid-lupus autoantigen) (TLAA) (CTC box-binding factor 75 kDa subunit) (CTCBF) (DNA repair p	16
P13010	ATP-dependent DNA helicase 2 subunit 2 (ATP-dependent DNA helicase II 80 kDa subunit) (Lupus Ku autoantigen protein p86) (86 kDa subunit of Ku antigen) (Ku86) (Ku80) (Thyroid-lupus autoantigen) (TLAA) (CTC box-binding factor 85 kDa subunit) (CTCBF) (Nucle	23
P46063	ATP-dependent DNA helicase Q1 (DNA-dependent ATPase Q1) (RecQ protein-like 1) (DNA helicase, RecQ-like type 1) (RecQ1)	5
Q08211	ATP-dependent RNA helicase A (Nuclear DNA helicase II) (NDH II) (DEAH box protein 9)	18
Q92499	ATP-dependent RNA helicase DDX1 (DEAD box protein 1) (DEAD box protein retinoblastoma) (DBP-RB)	12
Q9NVP1	ATP-dependent RNA helicase DDX18 (DEAD box protein 18) (Myc-regulated DEAD box protein) (MrDb)	1
Q9GZR7	ATP-dependent RNA helicase DDX24 (DEAD box protein 24)	1
O00148	ATP-dependent RNA helicase DDX39 (DEAD box protein 39) (Nuclear RNA helicase URH49)	3
O00571	ATP-dependent RNA helicase DDX3X (DEAD box protein 3, X-chromosomal) (Helicase-like protein 2) (HLP2) (DEAD box, X isoform)	11
O15523	ATP-dependent RNA helicase DDX3Y (DEAD box protein 3, Y-chromosomal)	6
O95816	BAG family molecular chaperone regulator 2 (BAG-2) (Bcl-2-associated athanogene 2)	3
Q9Y2J2	Band 4.1-like protein 3 (4.1B) (Differentially expressed in adenocarcinoma of the lung protein 1) (DAL-1)	1
O75531	Barrier-to-autointegration factor (Breakpoint cluster region protein 1)	4
P98160	Basement membrane-specific heparan sulfate proteoglycan core protein (HSPG) (Perlecan) (PLC)	8
P35613	Basigin (Leukocyte activation antigen M6) (Collagenase stimulatory factor) (Extracellular matrix metalloproteinase inducer) (EMMPRIN) (5F7) (Tumor cell-derived collagenase stimulatory factor) (TCSF) (OK blood group antigen)	1
P61769	Beta-2-microglobulin	4
Q562R1	Beta-actin-like protein 2 (Kappa-actin)	12
Q8WYA6	Beta-catenin-like protein 1 (Nuclear-associated protein) (NAP) (Testis development protein NYD-SP19)	2
P42025	Beta-centractin (Actin-related protein 1B) (ARP1B)	2
P13929	Beta-enolase (2-phospho-D-glycerate hydro-lyase) (Muscle-specific enolase) (MSE) (Skeletal muscle enolase) (Enolase 3)	4
P16278	Beta-galactosidase (Acid beta-galactosidase) (Lactase) (Elastin receptor 1)	3
P06865	Beta-hexosaminidase subunit alpha (N-acetyl-beta-glucosaminidase subunit alpha) (Beta-N-acetylhexosaminidase subunit alpha) (Hexosaminidase subunit A)	4
P07686	Beta-hexosaminidase subunit beta (N-acetyl-beta-glucosaminidase subunit beta) (Beta-N-acetylhexosaminidase subunit beta) (Hexosaminidase subunit B) (Cervical cancer proto-oncogene 7 protein) (HCC-7)	12
P55957	BH3-interacting domain death agonist (p22 BID) (BID)	2
O95340	Bifunctional 3'-phosphoadenosine 5'-phosphosulfate synthetase 2 (PAPS synthetase 2) (Sulfurylase kinase 2) (SK 2)	1
P07814	Bifunctional aminoacyl-tRNA synthetase (Proliferation-inducing gene 32 protein)	6
P13995	Bifunctional methylenetetrahydrofolate dehydrogenase/cyclohydrolase, mitochondrial	1
O60502	Bifunctional protein NCOAT (Nuclear cytoplasmic O-GlcNAcase and acetyltransferase) (Meningioma-expressed antigen 5)	1
P31939	Bifunctional purine biosynthesis protein PURH	4
P07738	Bisphosphoglycerate mutase (BPGM) (2,3-bisphosphoglycerate mutase, erythrocyte) (2,3-bisphosphoglycerate synthase) (BPG-dependent PGAM)	2
Q9H3K6	BolA-like protein 2	2
P13497	Bone morphogenetic protein 1 (BMP-1) (Procollagen C-proteinase) (PCP) (Mammalian tolloid protein) (mTld)	1
P80723	Brain acid soluble protein 1 (Neuronal axonal membrane protein NAP-22) (22 kDa neuronal tissue-enriched acidic protein)	1
Q96CX2	BTB/POZ domain-containing protein KCTD12 (Pfetin) (Predominantly fetal expressed T1 domain)	1
P11586	C-1-tetrahydrofolate synthase, cytoplasmic (C1-THF synthase)	11
P05937	Calbindin (Vitamin D-dependent calcium-binding protein, avian-type) (Calbindin D28) (D-28K)	1
Q9HB71	Calcyclin-binding protein (CacyBP) (Siah-interacting protein) (S100A6-binding protein)	1
Q05682	Caldesmon (CDM)	22
P62158	Calmodulin (CaM)	4
P27824	Calnexin (Major histocompatibility complex class I antigen-binding protein p88) (p90) (IP90)	6
P04632	Calpain small subunit 1 (CSS1) (Calcium-dependent protease small subunit 1) (Calcium-dependent protease small subunit) (CDPS) (Calpain regulatory subunit) (Calcium-activated neutral proteinase small subunit) (CANP small subunit)	9
P07384	Calpain-1 catalytic subunit (Calpain-1 large subunit) (Calcium-activated neutral proteinase 1) (CANP 1) (Calpain mu-type) (muCANP) (Micromolar-calpain) (Cell proliferation-inducing gene 30 protein)	3
P17655	Calpain-2 catalytic subunit (Calpain-2 large subunit) (Calcium-activated neutral proteinase 2) (CANP 2) (Calpain M-type) (M-calpain) (Millimolar-calpain) (Calpain large polypeptide L2)	4
Q9Y6W3	Calpain-7 (PalB homolog) (PalBH)	1
P20810	Calpastatin (Calpain inhibitor) (Sperm BS-17 component)	1
P51911	Calponin-1 (Calponin H1, smooth muscle) (Basic calponin)	6
Q99439	Calponin-2 (Calponin H2, smooth muscle) (Neutral calponin)	6
Q15417	Calponin-3 (Calponin, acidic isoform)	4
P27797	Calreticulin (CRP55) (Calregulin) (HACBP) (ERp60) (grp60)	5
O43852	Calumenin (Crocalbin) (IEF SSP 9302)	4
Q14444	Caprin-1 (Cytoplasmic activation- and proliferation-associated protein 1) (GPI-anchored membrane protein 1) (GPI-anchored protein p137) (GPI-p137) (p137GPI) (Cell cycle-associated protein 1) (Membrane component chromosome 11 surface marker 1)	3
P16152	Carbonyl reductase [NADPH] 1 (NADPH-dependent carbonyl reductase 1) (Prostaglandin-E(2) 9-reductase) (Prostaglandin 9-ketoreductase) (15-hydroxyprostaglandin dehydrogenase [NADP+])	7
O75828	Carbonyl reductase [NADPH] 3 (NADPH-dependent carbonyl reductase 3)	5
P49747	Cartilage oligomeric matrix protein (COMP)	2
P68400	Casein kinase II subunit alpha (CK II)	1
P19784	Casein kinase II subunit alpha' (CK II)	1
P67870	Casein kinase II subunit beta (CK II beta) (Phosvitin) (G5a)	2
P42574	Caspase-3 (CASP-3) (Apopain) (Cysteine protease CPP32) (CPP-32) (Yama protein) (SREBP cleavage activity 1) (SCA-1)	1
P21964	Catechol O-methyltransferase	5
P35222	Catenin beta-1 (Beta-catenin)	1
P07858	Cathepsin B (Cathepsin B1) (APP secretase) (APPS)	16
P07339	Cathepsin D	20
P07711	Cathepsin L1 (Major excreted protein) (MEP)	3
Q9UBR2	Cathepsin Z (Cathepsin X) (Cathepsin P)	2
Q03135	Caveolin-1	4
Q96F85	CB1 cannabinoid receptor-interacting protein 1 (CRIP-1)	1
Q6YHK3	CD109 antigen (C3 and PZP-like alpha-2-macroglobulin domain-containing protein 7) (150 KDa TGF-beta-1-binding protein) (Platelet-specific Gov antigen) (p180) (r150)	4
Q5ZPR3	CD276 antigen (Costimulatory molecule) (B7 homolog 3) (B7-H3) (4Ig-B7-H3)	1
P16070	CD44 antigen (Phagocytic glycoprotein I) (PGP-I) (HUTCH-I) (Extracellular matrix receptor III) (ECMR-III) (GP90 lymphocyte homing/adhesion receptor) (Hermes antigen) (Hyaluronate receptor) (Heparan sulfate proteoglycan) (Epican) (CDw44)	3
P13987	CD59 glycoprotein (Membrane attack complex inhibition factor) (MACIF) (MAC-inhibitory protein) (MAC-IP) (Protectin) (MEM43 antigen) (Membrane inhibitor of reactive lysis) (MIRL) (20 kDa homologous restriction factor) (HRF-20) (HRF20) (1F5 antigen)	4
P60033	CD81 antigen (26 kDa cell surface protein TAPA-1) (Target of the antiproliferative antibody 1) (Tetraspanin-28) (Tspan-28)	2
P14209	CD99 antigen (T-cell surface glycoprotein E2) (E2 antigen) (Protein MIC2) (12E7)	1
Q8N5K1	CDGSH iron sulfur domain-containing protein 2 (Endoplasmic reticulum intermembrane small protein) (MitoNEET-related 1 protein) (Miner1)	1
Q96JB5	CDK5 regulatory subunit-associated protein 3 (CDK5 activator-binding protein C53) (Protein HSF-27)	1
Q92600	Cell differentiation protein RCD1 homolog (Rcd-1)	1
P60953	Cell division control protein 42 homolog (G25K GTP-binding protein)	3
P62633	Cellular nucleic acid-binding protein (CNBP) (Zinc finger protein 9)	1
P29373	Cellular retinoic acid-binding protein 2 (Cellular retinoic acid-binding protein II) (CRABP-II)	2
Q1MSJ5	Centrosome and spindle pole-associated protein 1	1
Q9BWS9	Chitinase domain-containing protein 1 (Stabilin-1-interacting chitinase-like protein) (SI-CLP)	1
P36222	Chitinase-3-like protein 1 (Cartilage glycoprotein 39) (CGP-39) (39 kDa synovial protein) (YKL-40)	14
O00299	Chloride intracellular channel protein 1 (Nuclear chloride ion channel 27) (NCC27) (Chloride channel ABP) (Regulatory nuclear chloride ion channel protein) (hRNCC)	10
Q9Y696	Chloride intracellular channel protein 4 (Intracellular chloride ion channel protein p64H1)	9
Q9NZA1	Chloride intracellular channel protein 5	3
P83916	Chromobox protein homolog 1 (Heterochromatin protein 1 homolog beta) (HP1 beta) (Modifier 1 protein) (M31) (Heterochromatin protein p25) (HP1Hsbeta) (p25beta)	1
O75390	Citrate synthase, mitochondrial	4
Q00610	Clathrin heavy chain 1 (CLH-17)	36
P53675	Clathrin heavy chain 2 (CLH-22)	9
Q9UKF6	Cleavage and polyadenylation specificity factor subunit 3 (Cleavage and polyadenylation specificity factor 73 kDa subunit) (CPSF 73 kDa subunit) (mRNA 3'-end-processing endonuclease CPSF-73)	1
O43809	Cleavage and polyadenylation specificity factor subunit 5 (Cleavage and polyadenylation specificity factor 25 kDa subunit) (CPSF 25 kDa subunit) (Pre-mRNA cleavage factor Im 25 kDa subunit) (Nucleoside diphosphate-linked moiety X motif 21) (Nudix motif 21	4
Q16630	Cleavage and polyadenylation specificity factor subunit 6 (Cleavage and polyadenylation specificity factor 68 kDa subunit) (CPSF 68 kDa subunit) (Pre-mRNA cleavage factor Im 68 kDa subunit) (Protein HPBRII-4/7)	2
Q8N684	Cleavage and polyadenylation specificity factor subunit 7 (Cleavage and polyadenylation specificity factor 59 kDa subunit) (CPSF 59 kDa subunit) (Pre-mRNA cleavage factor Im 59 kDa subunit)	1
Q12996	Cleavage stimulation factor subunit 3 (Cleavage stimulation factor 77 kDa subunit) (CSTF 77 kDa subunit) (CF-1 77 kDa subunit)	1
P10909	Clusterin (Complement-associated protein SP-40,40) (Complement cytolysis inhibitor) (CLI) (NA1/NA2) (Apolipoprotein J) (Apo-J) (Testosterone-repressed prostate message 2) (TRPM-2) (Ku70-binding protein 1) (Aging-associated gene 4 protein)	3
Q99417	C-Myc-binding protein (Associate of Myc 1) (AMY-1)	1
Q14019	Coactosin-like protein	7
P53621	Coatomer subunit alpha (Alpha-coat protein) (Alpha-COP) (HEP-COP) (HEPCOP)	7
P53618	Coatomer subunit beta (Beta-coat protein) (Beta-COP)	5
P35606	Coatomer subunit beta' (Beta'-coat protein) (Beta'-COP) (p102)	1
P48444	Coatomer subunit delta (Delta-coat protein) (Delta-COP)	2
O14579	Coatomer subunit epsilon (Epsilon-coat protein) (Epsilon-COP)	1
Q9Y678	Coatomer subunit gamma (Gamma-coat protein) (Gamma-COP)	12
Q9UBF2	Coatomer subunit gamma-2 (Gamma-2-coat protein) (Gamma-2-COP)	5
P61923	Coatomer subunit zeta-1 (Zeta-1-coat protein) (Zeta-1 COP)	4
Q9P299	Coatomer subunit zeta-2 (Zeta-2-coat protein) (Zeta-2 COP)	2
P23528	Cofilin-1 (Cofilin, non-muscle isoform) (18 kDa phosphoprotein) (p18)	17
Q9Y281	Cofilin-2 (Cofilin, muscle isoform)	11
Q96A33	Coiled-coil domain-containing protein 47	1
Q76M96	Coiled-coil domain-containing protein 80 (Down-regulated by oncogenes protein 1) (Up-regulated in BRS-3 deficient mouse homolog)	2
Q9Y6H1	Coiled-coil-helix-coiled-coil-helix domain-containing protein 2, mitochondrial (HCV NS2 trans-regulated protein) (NS2TP) (Aging-associated gene 10 protein)	1
Q14011	Cold-inducible RNA-binding protein (Glycine-rich RNA-binding protein CIRP) (A18 hnRNP)	4
P02452	Collagen alpha-1(I) chain (Alpha-1 type I collagen)	26
P02461	Collagen alpha-1(III) chain	14
P20908	Collagen alpha-1(V) chain	3
P12109	Collagen alpha-1(VI) chain	12
P27658	Collagen alpha-1(VIII) chain (Endothelial collagen)	3
Q99715	Collagen alpha-1(XII) chain	17
Q05707	Collagen alpha-1(XIV) chain (Undulin)	2
Q07092	Collagen alpha-1(XVI) chain	1
P08123	Collagen alpha-2(I) chain (Alpha-2 type I collagen)	32
P12110	Collagen alpha-2(VI) chain	11
P12111	Collagen alpha-3(VI) chain	38
Q96CG8	Collagen triple helix repeat-containing protein 1 (NMTC1 protein)	2
Q86X83	COMM domain-containing protein 2	2
Q9UBI1	COMM domain-containing protein 3 (Protein Bup) (Protein PIL)	2
Q9H0A8	COMM domain-containing protein 4	1
P00736	Complement C1r subcomponent (Complement component 1, r subcomponent)	2
P09871	Complement C1s subcomponent (Complement component 1 subcomponent s) (C1 esterase)	3
P01024	Complement C3 (C3 and PZP-like alpha-2-macroglobulin domain-containing protein 1)	5
P0C0L4	Complement C4-A (Acidic complement C4) (C3 and PZP-like alpha-2-macroglobulin domain-containing protein 2)	2
P00746	Complement factor D (C3 convertase activator) (Properdin factor D) (Adipsin)	4
P29279	Connective tissue growth factor (Hypertrophic chondrocyte-specific protein 24)	1
Q14746	Conserved oligomeric Golgi complex subunit 2 (COG complex subunit 2) (Component of oligomeric Golgi complex 2) (Low density lipoprotein receptor defect C-complementing protein)	2
Q9NZB2	Constitutive coactivator of PPAR-gamma-like protein 1 (Oxidative stress-associated Src activator) (Protein FAM120A)	1
Q9BT78	COP9 signalosome complex subunit 4 (Signalosome subunit 4) (JAB1-containing signalosome subunit 4)	1
Q9UBW8	COP9 signalosome complex subunit 7a (Signalosome subunit 7a) (JAB1-containing signalosome subunit 7a) (Dermal papilla-derived protein 10)	2
Q99627	COP9 signalosome complex subunit 8 (Signalosome subunit 8) (JAB1-containing signalosome subunit 8) (COP9 homolog) (hCOP9)	1
Q99829	Copine-1 (Copine I)	1
Q9BR76	Coronin-1B (Coronin-2)	4
Q9ULV4	Coronin-1C (Coronin-3) (hCRNN4)	5
P12277	Creatine kinase B-type (Creatine kinase B chain) (B-CK)	5
Q9UBG0	C-type mannose receptor 2 (Macrophage mannose receptor 2) (Urokinase-type plasminogen activator receptor-associated protein) (Urokinase receptor-associated protein) (Endocytic receptor 180)	1
Q86VP6	Cullin-associated NEDD8-dissociated protein 1 (Cullin-associated and neddylation-dissociated protein 1) (p120 CAND1) (TBP-interacting protein TIP120A) (TBP-interacting protein of 120 kDa A)	7
P80162	C-X-C motif chemokine 6 (Small-inducible cytokine B6) (Granulocyte chemotactic protein 2) (GCP-2) (Chemokine alpha 3) (CKA-3)	2
P01040	Cystatin-A (Cystatin-AS) (Stefin-A)	1
P04080	Cystatin-B (Stefin-B) (Liver thiol proteinase inhibitor) (CPI-B)	4
P01034	Cystatin-C (Cystatin-3) (Neuroendocrine basic polypeptide) (Gamma-trace) (Post-gamma-globulin)	8
P21291	Cysteine and glycine-rich protein 1 (Cysteine-rich protein 1)	13
Q16527	Cysteine and glycine-rich protein 2 (Cysteine-rich protein 2) (Smooth muscle cell LIM protein) (SmLIM) (LIM domain only protein 5)	4
P52943	Cysteine-rich protein 2 (CRP2) (Protein ESP1)	1
P00167	Cytochrome b5	3
O43169	Cytochrome b5 type B (Cytochrome b5 outer mitochondrial membrane isoform)	1
P14927	Cytochrome b-c1 complex subunit 7 (Ubiquinol-cytochrome c reductase complex 14 kDa protein) (Complex III subunit 7) (Complex III subunit VII) (QP-C)	1
P47985	Cytochrome b-c1 complex subunit Rieske, mitochondrial (Ubiquinol-cytochrome c reductase iron-sulfur subunit) (Rieske iron-sulfur protein) (RISP) (Complex III subunit 5)	2
P99999	Cytochrome c	6
P14406	Cytochrome c oxidase polypeptide 7A2, mitochondrial (Cytochrome c oxidase polypeptide VIIa-liver/heart) (Cytochrome c oxidase subunit VIIa-L)	1
P00403	Cytochrome c oxidase subunit 2 (Cytochrome c oxidase polypeptide II)	3
P20674	Cytochrome c oxidase subunit 5A, mitochondrial (Cytochrome c oxidase polypeptide Va)	4
P10606	Cytochrome c oxidase subunit 5B, mitochondrial (Cytochrome c oxidase polypeptide Vb)	2
P14854	Cytochrome c oxidase subunit 6B1 (Cytochrome c oxidase subunit VIb isoform 1) (COX VIb-1)	1
Q16678	Cytochrome P450 1B1 (CYPIB1)	2
Q8WWM9	Cytoglobin (Histoglobin) (HGb) (Stellate cell activation-associated protein)	5
P21399	Cytoplasmic aconitate hydratase (Aconitase) (Citrate hydro-lyase) (Iron-responsive element-binding protein 1) (IRE-BP 1) (Iron regulatory protein 1) (IRP1) (Ferritin repressor protein)	2
Q07065	Cytoskeleton-associated protein 4 (63 kDa membrane protein) (p63)	27
P28838	Cytosol aminopeptidase (Leucine aminopeptidase) (Leucyl aminopeptidase) (Leucine aminopeptidase 3) (LAP) (Proline aminopeptidase) (Prolyl aminopeptidase) (Peptidase S)	3
Q96KP4	Cytosolic non-specific dipeptidase (CNDP dipeptidase 2) (Glutamate carboxypeptidase-like protein 1) (Peptidase A)	1
O43175	D-3-phosphoglycerate dehydrogenase (3-PGDH)	11
P30046	D-dopachrome decarboxylase (D-dopachrome tautomerase) (Phenylpyruvate tautomerase II)	4
Q96HY6	DDRGK domain-containing protein 1	3
P07585	Decorin (Bone proteoglycan II) (PG-S2) (PG40)	4
Q13011	Delta(3,5)-Delta(2,4)-dienoyl-CoA isomerase, mitochondrial	4
P54886	Delta-1-pyrroline-5-carboxylate synthetase (P5CS) (Aldehyde dehydrogenase family 18 member A1)	11
P32321	Deoxycytidylate deaminase (dCMP deaminase)	1
O43598	Deoxyribonucleoside 5'-monophosphate N-glycosidase (c-Myc-responsive protein Rcl)	1
P81605	Dermcidin (Preproteolysin)	2
P15924	Desmoplakin (DP) (250/210 kDa paraneoplastic pemphigus antigen)	1
P60981	Destrin (Actin-depolymerizing factor) (ADF)	17
Q9Y295	Developmentally-regulated GTP-binding protein 1 (DRG-1) (Neural precursor cell expressed developmentally down-regulated protein 3) (NEDD-3)	2
Q9NR28	Diablo homolog, mitochondrial (Second mitochondria-derived activator of caspase) (Smac protein) (Direct IAP-binding protein with low pI)	3
P09622	Dihydrolipoyl dehydrogenase, mitochondrial (Dihydrolipoamide dehydrogenase) (Glycine cleavage system L protein)	1
P36957	Dihydrolipoyllysine-residue succinyltransferase component of 2-oxoglutarate dehydrogenase complex, mitochondrial (Dihydrolipoamide succinyltransferase component of 2-oxoglutarate dehydrogenase complex) (E2) (E2K)	1
Q16555	Dihydropyrimidinase-related protein 2 (DRP-2) (Collapsin response mediator protein 2) (CRMP-2) (N2A3)	15
P27487	Dipeptidyl peptidase 4 (Dipeptidyl peptidase IV) (DPP IV) (T-cell activation antigen CD26) (TP103) (Adenosine deaminase complexing protein 2) (ADABP)	3
Q9UHL4	Dipeptidyl-peptidase 2 (Dipeptidyl-peptidase II) (DPP II) (Dipeptidyl aminopeptidase II) (Quiescent cell proline dipeptidase) (Dipeptidyl peptidase 7)	2
Q9UKF2	Disintegrin and metalloproteinase domain-containing protein 30 (ADAM 30)	1
Q16531	DNA damage-binding protein 1 (Damage-specific DNA-binding protein 1) (UV-damaged DNA-binding factor) (DDB p127 subunit) (DNA damage-binding protein a) (DDBa) (UV-damaged DNA-binding protein 1) (UV-DDB 1) (Xeroderma pigmentosum group E-complementing protei	1
P43246	DNA mismatch repair protein Msh2 (MutS protein homolog 2)	2
Q92878	DNA repair protein RAD50 (hRAD50)	1
P33993	DNA replication licensing factor MCM7 (CDC47 homolog) (P1.1-MCM3)	1
P27695	DNA-(apurinic or apyrimidinic site) lyase (Apurinic-apyrimidinic endonuclease 1) (AP endonuclease 1) (APEX nuclease) (APEN) (Protein REF-1)	3
P78527	DNA-dependent protein kinase catalytic subunit (DNA-PK catalytic subunit) (DNPK1) (p460)	2
Q9UBS4	DnaJ homolog subfamily B member 11 (ER-associated dnaJ protein 3) (ERj3p) (ERdj3) (ER-associated Hsp40 co-chaperone) (ER-associated DNAJ) (HEDJ) (hDj9) (PWP1-interacting protein 4) (APOBEC1-binding protein 2) (ABBP-2)	1
O60762	Dolichol-phosphate mannosyltransferase (Dolichol-phosphate mannose synthase) (DPM synthase) (Dolichyl-phosphate beta-D-mannosyltransferase) (Mannose-P-dolichol synthase) (MPD synthase)	2
P39656	Dolichyl-diphosphooligosaccharide--protein glycosyltransferase 48 kDa subunit (Oligosaccharyl transferase 48 kDa subunit)	7
P04843	Dolichyl-diphosphooligosaccharide--protein glycosyltransferase subunit 1 (Dolichyl-diphosphooligosaccharide--protein glycosyltransferase 67 kDa subunit) (Ribophorin-1) (Ribophorin I) (RPN-I)	15
P04844	Dolichyl-diphosphooligosaccharide--protein glycosyltransferase subunit 2 (Dolichyl-diphosphooligosaccharide--protein glycosyltransferase 63 kDa subunit) (Ribophorin-2) (Ribophorin II) (RPN-II) (RIBIIR)	10
P61803	Dolichyl-diphosphooligosaccharide--protein glycosyltransferase subunit DAD1 (Oligosaccharyl transferase subunit DAD1) (Defender against cell death 1) (DAD-1)	2
P49959	Double-strand break repair protein MRE11A (Meiotic recombination 11 homolog A) (MRE11 homolog A) (Meiotic recombination 11 homolog 1) (MRE11 homolog 1)	2
P55265	Double-stranded RNA-specific adenosine deaminase (DRADA) (136 kDa double-stranded RNA-binding protein) (p136) (K88DSRBP) (Interferon-inducible protein 4) (IFI-4)	1
O60469	Down syndrome cell adhesion molecule (CHD2)	1
Q8TEA8	D-tyrosyl-tRNA(Tyr) deacylase 1 (Histidyl-tRNA synthetase-related)	1
Q9BVJ7	Dual specificity protein phosphatase 23 (Low molecular mass dual specificity phosphatase 3) (LDP-3) (VH1-like phosphatase Z)	1
P51452	Dual specificity protein phosphatase 3 (Dual specificity protein phosphatase VHR)	4
Q14203	Dynactin subunit 1 (150 kDa dynein-associated polypeptide) (DAP-150) (DP-150) (p150-glued) (p135)	1
O00429	Dynamin-1-like protein (Dynamin-like protein) (Dnm1p/Vps1p-like protein) (DVLP) (Dynamin family member proline-rich carboxyl-terminal domain less) (Dymple) (Dynamin-related protein 1) (Dynamin-like protein 4) (Dynamin-like protein IV) (HdynIV)	3
P50570	Dynamin-2	3
P63167	Dynein light chain 1, cytoplasmic (Dynein light chain LC8-type 1) (8 kDa dynein light chain) (DLC8) (Protein inhibitor of neuronal nitric oxide synthase) (PIN)	2
Q9NP97	Dynein light chain roadblock-type 1 (Dynein light chain 2A, cytoplasmic) (Dynein-associated protein Km23) (Roadblock domain-containing protein 1) (Bithoraxoid-like protein) (BLP)	2
P63172	Dynein light chain Tctex-type 1 (T-complex testis-specific protein 1 homolog) (Protein CW-1)	1
Q14258	E3 ubiquitin/ISG15 ligase TRIM25 (Ubiquitin/ISG15-conjugating enzyme TRIM25) (Tripartite motif-containing protein 25) (Zinc finger protein 147) (Estrogen-responsive finger protein) (RING finger protein 147)	2
Q5T4S7	E3 ubiquitin-protein ligase UBR4 (N-recognin-4) (Zinc finger UBR1-type protein 1) (Retinoblastoma-associated factor of 600 kDa) (600 kDa retinoblastoma protein-associated factor) (RBAF600) (p600)	1
Q15075	Early endosome antigen 1 (Endosome-associated protein p162) (Zinc finger FYVE domain-containing protein 2)	2
Q96C19	EF-hand domain-containing protein D2 (Swiprosin-1)	1
Q9H4M9	EH domain-containing protein 1 (Testilin) (hPAST1)	3
Q9NZN4	EH domain-containing protein 2	18
Q15717	ELAV-like protein 1 (Hu-antigen R) (HuR)	4
P13804	Electron transfer flavoprotein subunit alpha, mitochondrial (Alpha-ETF)	5
P38117	Electron transfer flavoprotein subunit beta (Beta-ETF)	4
P68104	Elongation factor 1-alpha 1 (EF-1-alpha-1) (eEF1A-1) (Elongation factor Tu) (EF-Tu) (Leukocyte receptor cluster member 7)	18
P24534	Elongation factor 1-beta (EF-1-beta)	4
P29692	Elongation factor 1-delta (EF-1-delta) (Antigen NY-CO-4)	7
P26641	Elongation factor 1-gamma (EF-1-gamma) (eEF-1B gamma)	9
P13639	Elongation factor 2 (EF-2)	19
P49411	Elongation factor Tu, mitochondrial (EF-Tu) (P43)	5
P30040	Endoplasmic reticulum protein ERp29 (ERp31) (ERp28)	7
Q9BS26	Endoplasmic reticulum resident protein ERp44 (Thioredoxin domain-containing protein 4)	2
P14625	Endoplasmin (Heat shock protein 90 kDa beta member 1) (94 kDa glucose-regulated protein) (GRP94) (gp96 homolog) (Tumor rejection antigen 1)	19
O60869	Endothelial differentiation-related factor 1 (EDF-1) (Multiprotein-bridging factor 1) (MBF1)	1
Q9UNN8	Endothelial protein C receptor (Endothelial cell protein C receptor) (Activated protein C receptor) (APC receptor)	1
Q9NTX5	Enoyl-CoA hydratase domain-containing protein 1	1
P30084	Enoyl-CoA hydratase, mitochondrial (Short chain enoyl-CoA hydratase) (SCEH) (Enoyl-CoA hydratase 1)	3
P61916	Epididymal secretory protein E1 (Niemann-Pick disease type C2 protein) (hE1)	5
P07099	Epoxide hydrolase 1 (Microsomal epoxide hydrolase) (Epoxide hydratase)	2
O43556	Epsilon-sarcoglycan (Epsilon-SG)	1
O94905	Erlin-2 (Endoplasmic reticulum lipid raft-associated protein 2) (Stomatin-prohibitin-flotillin-HflC/K domain-containing protein 2) (SPFH domain-containing protein 2)	3
Q96HE7	ERO1-like protein alpha (ERO1-L-alpha) (Oxidoreductin-1-L-alpha) (Endoplasmic oxidoreductin-1-like protein)	2
Q8NBQ5	Estradiol 17-beta-dehydrogenase 11 (17-beta-hydroxysteroid dehydrogenase 11) (17-beta-HSD 11) (17-beta-HSD XI) (17betaHSDXI) (Dehydrogenase/reductase SDR family member 8) (Retinal short-chain dehydrogenase/reductase 2) (retSDR2) (Cutaneous T-cell lymphoma	2
P60842	Eukaryotic initiation factor 4A-I (eIF-4A-I) (ATP-dependent RNA helicase eIF4A-1)	8
Q14240	Eukaryotic initiation factor 4A-II (eIF-4A-II) (ATP-dependent RNA helicase eIF4A-2)	7
P62495	Eukaryotic peptide chain release factor subunit 1 (Eukaryotic release factor 1) (TB3-1) (Protein Cl1)	1
O43324	Eukaryotic translation elongation factor 1 epsilon-1 (Multisynthetase complex auxiliary component p18) (Elongation factor p18)	4
P41567	Eukaryotic translation initiation factor 1 (eIF1) (Protein translation factor SUI1 homolog) (Sui1iso1) (A121)	4
P47813	Eukaryotic translation initiation factor 1A, X-chromosomal (eIF-1A X isoform) (eIF-4C)	1
P05198	Eukaryotic translation initiation factor 2 subunit 1 (Eukaryotic translation initiation factor 2 subunit alpha) (eIF-2-alpha)	5
P20042	Eukaryotic translation initiation factor 2 subunit 2 (Eukaryotic translation initiation factor 2 subunit beta) (eIF-2-beta)	4
P41091	Eukaryotic translation initiation factor 2 subunit 3 (Eukaryotic translation initiation factor 2 subunit gamma) (eIF-2-gamma)	6
Q14152	Eukaryotic translation initiation factor 3 subunit A (eIF3a) (Eukaryotic translation initiation factor 3 subunit 10) (eIF-3-theta) (eIF3 p167) (eIF3 p180) (eIF3 p185)	16
P55884	Eukaryotic translation initiation factor 3 subunit B (eIF3b) (Eukaryotic translation initiation factor 3 subunit 9) (eIF-3-eta) (eIF3 p116) (eIF3 p110) (Prt1 homolog) (hPrt1)	7
Q99613	Eukaryotic translation initiation factor 3 subunit C (eIF3c) (Eukaryotic translation initiation factor 3 subunit 8) (eIF3 p110)	7
O15371	Eukaryotic translation initiation factor 3 subunit D (eIF3d) (Eukaryotic translation initiation factor 3 subunit 7) (eIF-3-zeta) (eIF3 p66)	4
P60228	Eukaryotic translation initiation factor 3 subunit E (eIF3e) (Eukaryotic translation initiation factor 3 subunit 6) (eIF-3 p48) (Viral integration site protein INT-6 homolog)	3
O00303	Eukaryotic translation initiation factor 3 subunit F (eIF3f) (Eukaryotic translation initiation factor 3 subunit 5) (eIF-3-epsilon) (eIF3 p47)	3
O75821	Eukaryotic translation initiation factor 3 subunit G (eIF3g) (Eukaryotic translation initiation factor 3 subunit 4) (eIF-3-delta) (Eukaryotic translation initiation factor 3 RNA-binding subunit) (eIF-3 RNA-binding subunit) (eIF3 p44) (eIF3 p42)	2
O15372	Eukaryotic translation initiation factor 3 subunit H (eIF3h) (Eukaryotic translation initiation factor 3 subunit 3) (eIF-3 gamma) (eIF3 p40 subunit)	3
Q13347	Eukaryotic translation initiation factor 3 subunit I (eIF3i) (Eukaryotic translation initiation factor 3 subunit 2) (eIF-3-beta) (eIF3 p36) (TGF-beta receptor-interacting protein 1) (TRIP-1)	1
Q9UBQ5	Eukaryotic translation initiation factor 3 subunit K (eIF3k) (Eukaryotic translation initiation factor 3 subunit 12) (eIF-3 p25) (eIF-3 p28) (Muscle-specific gene M9 protein) (PLAC-24)	4
Q9Y262	Eukaryotic translation initiation factor 3 subunit L (eIF3l) (Eukaryotic translation initiation factor 3 subunit E-interacting protein) (Eukaryotic translation initiation factor 3 subunit 6-interacting protein)	3
Q7L2H7	Eukaryotic translation initiation factor 3 subunit M (eIF3m) (PCI domain-containing protein 1) (Fetal lung protein B5) (hFL-B5)	6
Q04637	Eukaryotic translation initiation factor 4 gamma 1 (eIF-4-gamma 1) (p220)	5
P78344	Eukaryotic translation initiation factor 4 gamma 2 (eIF-4-gamma 2) (p97) (Death-associated protein 5) (DAP-5)	2
O43432	Eukaryotic translation initiation factor 4 gamma 3 (eIF-4-gamma 3) (eIF-4-gamma II) (eIF4GII)	1
P06730	Eukaryotic translation initiation factor 4E (eIF-4E) (mRNA cap-binding protein) (eIF-4F 25 kDa subunit)	1
Q15056	Eukaryotic translation initiation factor 4H (eIF-4H) (Williams-Beuren syndrome chromosomal region 1 protein)	3
P55010	Eukaryotic translation initiation factor 5 (eIF-5)	2
P63241	Eukaryotic translation initiation factor 5A-1 (eIF-5A-1) (Eukaryotic initiation factor 5A isoform 1) (eIF-5A) (eIF-4D) (Rev-binding factor)	9
O60841	Eukaryotic translation initiation factor 5B (eIF-5B) (Translation initiation factor IF-2)	3
P56537	Eukaryotic translation initiation factor 6 (eIF-6) (B4 integrin interactor) (CAB) (p27(BBP)) (B(2)GCN homolog)	4
O60645	Exocyst complex component 3 (Exocyst complex component Sec6)	1
Q9Y2D4	Exocyst complex component 6B (Exocyst complex component Sec15B) (SEC15-like protein 2)	1
Q9UPT5	Exocyst complex component 7 (Exocyst complex component Exo70)	2
O14980	Exportin-1 (Exp1) (Chromosome region maintenance 1 protein homolog)	2
P55060	Exportin-2 (Exp2) (Importin-alpha re-exporter) (Chromosome segregation 1-like protein) (Cellular apoptosis susceptibility protein)	4
Q9BSJ8	Extended synaptotagmin-1 (E-Syt1) (Membrane-bound C2 domain-containing protein) (Protein FAM62A)	5
Q16610	Extracellular matrix protein 1 (Secretory component p85)	1
P08294	Extracellular superoxide dismutase [Cu-Zn] (EC-SOD)	3
P15311	Ezrin (p81) (Cytovillin) (Villin-2)	3
Q9Y5B9	FACT complex subunit SPT16 (Facilitates chromatin transcription complex subunit SPT16) (hSPT16) (FACT 140 kDa subunit) (FACTp140) (Chromatin-specific transcription elongation factor 140 kDa subunit)	1
Q08945	FACT complex subunit SSRP1 (Facilitates chromatin transcription complex subunit SSRP1) (Facilitates chromatin transcription complex 80 kDa subunit) (FACT 80 kDa subunit) (Chromatin-specific transcription elongation factor 80 kDa subunit) (Structure-specif	1
P52907	F-actin-capping protein subunit alpha-1 (CapZ alpha-1)	5
P47755	F-actin-capping protein subunit alpha-2 (CapZ alpha-2)	4
P47756	F-actin-capping protein subunit beta (CapZ beta)	10
Q16658	Fascin (Singed-like protein) (55 kDa actin-bundling protein) (p55)	3
P49327	Fatty acid synthase	14
Q01469	Fatty acid-binding protein, epidermal (E-FABP) (Fatty acid-binding protein 5) (Psoriasis-associated fatty acid-binding protein homolog) (PA-FABP)	2
P05413	Fatty acid-binding protein, heart (Heart-type fatty acid-binding protein) (H-FABP) (Muscle fatty acid-binding protein) (M-FABP) (Mammary-derived growth inhibitor) (MDGI)	2
Q96AC1	Fermitin family homolog 2 (Pleckstrin homology domain-containing family C member 1) (Kindlin-2) (Mitogen-inducible gene 2 protein) (MIG-2)	4
P02794	Ferritin heavy chain (Ferritin H subunit) (Cell proliferation-inducing gene 15 protein)	6
P02792	Ferritin light chain (Ferritin L subunit)	7
P35555	Fibrillin-1	5
P21802	Fibroblast growth factor receptor 2 (FGFR-2) (Keratinocyte growth factor receptor) (K-sam)	1
P02751	Fibronectin (FN) (Cold-insoluble globulin) (CIG)	50
P23142	Fibulin-1 (FIBL-1)	1
P98095	Fibulin-2 (FIBL-2)	11
P21333	Filamin-A (Alpha-filamin) (Filamin-1) (Endothelial actin-binding protein) (Actin-binding protein 280) (ABP-280) (Non-muscle filamin)	87
O75369	Filamin-B (FLN-B) (Beta-filamin) (Actin-binding-like protein) (Thyroid autoantigen) (Truncated actin-binding protein) (Truncated ABP) (ABP-280 homolog) (ABP-278) (Filamin 3) (Filamin homolog 1) (Fh1)	23
Q14315	Filamin-C (Gamma-filamin) (Filamin-2) (Protein FLNc) (Actin-binding-like protein) (ABP-L) (ABP-280-like protein)	24
Q9NYL4	FK506-binding protein 11 (Peptidyl-prolyl cis-trans isomerase) (PPIase) (19 kDa FK506-binding protein) (FKBP-19)	3
P26885	FK506-binding protein 2 (Peptidyl-prolyl cis-trans isomerase) (PPIase) (13 kDa FKBP) (FKBP-13)	3
Q00688	FK506-binding protein 3 (Peptidyl-prolyl cis-trans isomerase) (PPIase) (25 kDa FKBP) (FKBP-25) (Rapamycin-selective 25 kDa immunophilin)	2
Q9Y680	FK506-binding protein 7 (Peptidyl-prolyl cis-trans isomerase) (PPIase) (FKBP-23)	2
P30043	Flavin reductase (FR) (NADPH-dependent diaphorase) (NADPH-flavin reductase) (FLR) (Biliverdin reductase B) (BVR-B) (Biliverdin-IX beta-reductase) (Green heme-binding protein) (GHBP)	6
Q12841	Follistatin-related protein 1 (Follistatin-like 1)	5
Q13642	Four and a half LIM domains protein 1 (FHL-1) (Skeletal muscle LIM-protein 1) (SLIM 1)	4
Q14192	Four and a half LIM domains protein 2 (FHL-2) (Skeletal muscle LIM-protein 3) (SLIM 3) (LIM domain protein DRAL)	4
P51114	Fragile X mental retardation syndrome-related protein 1 (hFXR1p)	3
P04075	Fructose-bisphosphate aldolase A (Muscle-type aldolase) (Lung cancer antigen NY-LU-1)	17
P09972	Fructose-bisphosphate aldolase C (Brain-type aldolase)	4
P07954	Fumarate hydratase, mitochondrial (Fumarase)	2
P16930	Fumarylacetoacetase (FAA) (Fumarylacetoacetate hydrolase) (Beta-diketonase)	1
Q6P587	Fumarylacetoacetate hydrolase domain-containing protein 1 (YISK-like)	1
P09382	Galectin-1 (Lectin galactoside-binding soluble 1) (Beta-galactoside-binding lectin L-14-I) (Lactose-binding lectin 1) (S-Lac lectin 1) (Galaptin) (14 kDa lectin) (HPL) (HBL) (Putative MAPK-activating protein PM12)	11
P17931	Galectin-3 (Galactose-specific lectin 3) (Mac-2 antigen) (IgE-binding protein) (35 kDa lectin) (Carbohydrate-binding protein 35) (CBP 35) (Laminin-binding protein) (Lectin L-29) (L-31) (Galactoside-binding protein) (GALBP)	7
Q08380	Galectin-3-binding protein (Lectin galactoside-binding soluble 3-binding protein) (Mac-2-binding protein) (Mac-2 BP) (Tumor-associated antigen 90K) (Basement membrane autoantigen p105)	2
Q9UEY8	Gamma-adducin (Adducin-like protein 70)	5
P09104	Gamma-enolase (2-phospho-D-glycerate hydro-lyase) (Neural enolase) (Neuron-specific enolase) (NSE) (Enolase 2)	4
O75223	Gamma-glutamylcyclotransferase (Cytochrome c-releasing factor 21)	1
P36269	Gamma-glutamyltransferase 5 (GGT 5) (Gamma-glutamyltranspeptidase 5) (Gamma-glutamyltransferase-like activity 1) (Gamma-glutamyl transpeptidase-related enzyme) (GGT-rel)	5
Q16666	Gamma-interferon-inducible protein 16 (Ifi-16) (Interferon-inducible myeloid differentiation transcriptional activator)	6
O95479	GDH/6PGL endoplasmic bifunctional protein	1
Q9H488	GDP-fucose protein O-fucosyltransferase 1 (Peptide-O-fucosyltransferase 1) (O-FucT-1)	1
P06396	Gelsolin (Actin-depolymerizing factor) (ADF) (Brevin) (AGEL)	6
Q8TEQ6	Gem-associated protein 5 (Gemin5)	1
P60983	Glia maturation factor beta (GMF-beta)	2
P07093	Glia-derived nexin (GDN) (Protease nexin I) (PN-1) (Protease inhibitor 7)	14
Q96EK6	Glucosamine 6-phosphate N-acetyltransferase (Phosphoglucosamine transacetylase) (Phosphoglucosamine acetylase)	1
P46926	Glucosamine-6-phosphate isomerase 1 (Glucosamine-6-phosphate deaminase 1) (GlcN6P deaminase 1) (Oscillin)	1
Q8TDQ7	Glucosamine-6-phosphate isomerase 2 (Glucosamine-6-phosphate deaminase 2) (GlcN6P deaminase 2) (Glucosamine-6-phosphate isomerase SB52)	1
Q06210	Glucosamine--fructose-6-phosphate aminotransferase [isomerizing] 1 (Glutamine:fructose 6 phosphate amidotransferase 1) (GFAT 1) (D-fructose-6-phosphate amidotransferase 1) (Hexosephosphate aminotransferase 1)	2
P11413	Glucose-6-phosphate 1-dehydrogenase (G6PD)	5
P06744	Glucose-6-phosphate isomerase (GPI) (Phosphoglucose isomerase) (PGI) (Phosphohexose isomerase) (PHI) (Autocrine motility factor) (AMF) (Neuroleukin) (NLK) (Sperm antigen 36) (SA-36)	7
P14314	Glucosidase 2 subunit beta (Glucosidase II subunit beta) (Protein kinase C substrate 60.1 kDa protein heavy chain) (PKCSH) (80K-H protein)	3
P04062	Glucosylceramidase (Beta-glucocerebrosidase) (Acid beta-glucosidase) (D-glucosyl-N-acylsphingosine glucohydrolase) (Alglucerase) (Imiglucerase)	1
P00367	Glutamate dehydrogenase 1, mitochondrial (GDH)	15
P48507	Glutamate--cysteine ligase regulatory subunit (Gamma-glutamylcysteine synthetase regulatory subunit) (Gamma-ECS regulatory subunit) (GCS light chain) (Glutamate--cysteine ligase modifier subunit)	2
O94925	Glutaminase kidney isoform, mitochondrial (GLS) (L-glutamine amidohydrolase) (K-glutaminase)	2
P15104	Glutamine synthetase (GS) (Glutamate--ammonia ligase)	2
P47897	Glutaminyl-tRNA synthetase (Glutamine--tRNA ligase) (GlnRS)	5
P35754	Glutaredoxin-1 (Thioltransferase-1) (TTase-1)	3
Q86SX6	Glutaredoxin-related protein 5	1
P07203	Glutathione peroxidase 1 (GSHPx-1) (GPx-1) (Cellular glutathione peroxidase)	5
Q96SL4	Glutathione peroxidase 7 (GSHPx-7) (CL683)	2
P00390	Glutathione reductase, mitochondrial (GRase)	1
Q9Y2Q3	Glutathione S-transferase kappa 1 (Glutathione S-transferase subunit 13) (GST 13-13) (GST class-kappa) (GSTK1-1) (hGSTK1)	4
P09488	Glutathione S-transferase Mu 1 (GSTM1-1) (GST class-mu 1) (GSTM1a-1a) (GSTM1b-1b) (HB subunit 4) (GTH4)	2
P28161	Glutathione S-transferase Mu 2 (GSTM2-2) (GST class-mu 2)	5
P21266	Glutathione S-transferase Mu 3 (GSTM3-3) (GST class-mu 3) (hGSTM3-3)	8
P78417	Glutathione S-transferase omega-1 (GSTO 1-1)	7
P09211	Glutathione S-transferase P (GST class-pi) (GSTP1-1)	7
P0CG29	Glutathione S-transferase theta-2 (GST class-theta-2)	1
P04406	Glyceraldehyde-3-phosphate dehydrogenase (GAPDH)	20
P43304	Glycerol-3-phosphate dehydrogenase, mitochondrial (GPDH-M) (mtGPD)	2
P11216	Glycogen phosphorylase, brain form	9
P06737	Glycogen phosphorylase, liver form	2
P30419	Glycylpeptide N-tetradecanoyltransferase 1 (Peptide N-myristoyltransferase 1) (Myristoyl-CoA:protein N-myristoyltransferase 1) (NMT 1)	1
P41250	Glycyl-tRNA synthetase (Glycine--tRNA ligase) (GlyRS)	8
Q9HC38	Glyoxalase domain-containing protein 4	1
Q9UBQ7	Glyoxylate reductase/hydroxypyruvate reductase	1
Q9Y625	Glypican-6	1
Q92896	Golgi apparatus protein 1 (Golgi sialoglycoprotein MG-160) (E-selectin ligand 1) (ESL-1) (Cysteine-rich fibroblast growth factor receptor) (CFR-1)	3
Q9H4G4	Golgi-associated plant pathogenesis-related protein 1 (Golgi-associated PR-1 protein) (Glioma pathogenesis-related protein 2) (GliPR 2)	1
O60565	Gremlin-1 (Cysteine knot superfamily 1, BMP antagonist 1) (Increased in high glucose protein 2) (IHG-2) (Down-regulated in Mos-transformed cells protein) (DAN domain family member 2) (Cell proliferation-inducing gene 2 protein)	2
P09341	Growth-regulated alpha protein (C-X-C motif chemokine 1) (Melanoma growth stimulatory activity) (MGSA) (Neutrophil-activating protein 3) (NAP-3) (GRO-alpha(1-73))	4
Q9HAV7	GrpE protein homolog 1, mitochondrial (Mt-GrpE#1) (HMGE)	1
Q9UIJ7	GTP:AMP phosphotransferase mitochondrial (Adenylate kinase 3) (AK 3) (Adenylate kinase 3 alpha-like 1)	4
P01112	GTPase HRas (Transforming protein p21) (p21ras) (H-Ras-1) (c-H-ras) (Ha-Ras)	3
P01111	GTPase NRas (Transforming protein N-Ras)	5
P62826	GTP-binding nuclear protein Ran (GTPase Ran) (Ras-related nuclear protein) (Ras-like protein TC4) (Androgen receptor-associated protein 24)	9
Q15382	GTP-binding protein Rheb (Ras homolog enriched in brain)	1
Q9NR31	GTP-binding protein SAR1a (COPII-associated small GTPase)	3
Q9Y6B6	GTP-binding protein SAR1b (GTBPB)	1
P04899	Guanine nucleotide-binding protein G(i), alpha-2 subunit (Adenylate cyclase-inhibiting G alpha protein)	4
Q9UBI6	Guanine nucleotide-binding protein G(I)/G(S)/G(O) subunit gamma-12	3
P62873	Guanine nucleotide-binding protein G(I)/G(S)/G(T) subunit beta-1 (Transducin beta chain 1)	6
P62879	Guanine nucleotide-binding protein G(I)/G(S)/G(T) subunit beta-2 (Transducin beta chain 2) (G protein subunit beta-2)	5
P50148	Guanine nucleotide-binding protein G(q) subunit alpha (Guanine nucleotide-binding protein alpha-q)	2
P63092	Guanine nucleotide-binding protein G(s) subunit alpha isoforms short (Adenylate cyclase-stimulating G alpha protein)	2
P29992	Guanine nucleotide-binding protein subunit alpha-11 (G-protein subunit alpha-11) (Guanine nucleotide-binding protein G(y) subunit alpha)	3
P63244	Guanine nucleotide-binding protein subunit beta-2-like 1 (Guanine nucleotide-binding protein subunit beta-like protein 12.3) (Receptor of activated protein kinase C 1) (RACK1) (Receptor for activated C kinase) (Cell proliferation-inducing gene 21 protein)	13
Q16774	Guanylate kinase (GMP kinase)	2
Q9NY12	H/ACA ribonucleoprotein complex subunit 1 (snoRNP protein GAR1) (Nucleolar protein family A member 1)	2
Q9NX24	H/ACA ribonucleoprotein complex subunit 2 (snoRNP protein NHP2) (Nucleolar protein family A member 2)	1
O60832	H/ACA ribonucleoprotein complex subunit 4 (Dyskerin) (Nucleolar protein family A member 4) (snoRNP protein DKC1) (Nopp140-associated protein of 57 kDa) (Nucleolar protein NAP57) (CBF5 homolog)	1
P08107	Heat shock 70 kDa protein 1 (HSP70.1) (HSP70-1/HSP70-2)	6
P34932	Heat shock 70 kDa protein 4 (Heat shock 70-related protein APG-2) (HSP70RY)	8
P11142	Heat shock cognate 71 kDa protein (Heat shock 70 kDa protein 8)	19
Q92598	Heat shock protein 105 kDa (Heat shock 110 kDa protein) (Antigen NY-CO-25)	1
Q12931	Heat shock protein 75 kDa, mitochondrial (HSP 75) (Tumor necrosis factor type 1 receptor-associated protein) (TRAP-1) (TNFR-associated protein 1)	1
P04792	Heat shock protein beta-1 (HspB1) (Heat shock 27 kDa protein) (HSP 27) (Stress-responsive protein 27) (SRP27) (Estrogen-regulated 24 kDa protein) (28 kDa heat shock protein)	10
O14558	Heat shock protein beta-6 (HspB6) (Heat shock 20 kDa-like protein p20)	6
Q9UBY9	Heat shock protein beta-7 (HspB7) (Cardiovascular heat shock protein) (cvHsp)	1
P07900	Heat shock protein HSP 90-alpha (HSP 86) (Renal carcinoma antigen NY-REN-38)	21
P08238	Heat shock protein HSP 90-beta (HSP 90) (HSP 84)	18
Q15477	Helicase SKI2W (Helicase-like protein) (HLP)	1
Q9NRV9	Heme-binding protein 1 (p22HBP)	1
P20823	Hepatocyte nuclear factor 1-alpha (HNF-1A) (Liver-specific transcription factor LF-B1) (LFB1)	1
Q5SSJ5	Heterochromatin protein 1-binding protein 3 (Protein HP1-BP74)	9
Q99729	Heterogeneous nuclear ribonucleoprotein A/B (hnRNP A/B) (APOBEC1-binding protein 1) (ABBP-1)	4
Q13151	Heterogeneous nuclear ribonucleoprotein A0 (hnRNP A0)	2
P09651	Heterogeneous nuclear ribonucleoprotein A1 (hnRNP core protein A1) (Helix-destabilizing protein) (Single-strand RNA-binding protein)	11
P51991	Heterogeneous nuclear ribonucleoprotein A3 (hnRNP A3)	8
Q14103	Heterogeneous nuclear ribonucleoprotein D0 (hnRNP D0) (AU-rich element RNA-binding protein 1)	4
O14979	Heterogeneous nuclear ribonucleoprotein D-like (hnRPD-like protein) (JKT41-binding protein) (AU-rich element RNA-binding factor) (Protein laAUF1)	5
P52597	Heterogeneous nuclear ribonucleoprotein F (hnRNP F) (Nucleolin-like protein mcs94-1)	2
P38159	Heterogeneous nuclear ribonucleoprotein G (hnRNP G) (RNA-binding motif protein, X chromosome) (Glycoprotein p43)	1
P31943	Heterogeneous nuclear ribonucleoprotein H (hnRNP H)	4
P61978	Heterogeneous nuclear ribonucleoprotein K (hnRNP K) (Transformation up-regulated nuclear protein) (TUNP)	11
P14866	Heterogeneous nuclear ribonucleoprotein L (hnRNP L)	6
Q8WVV9	Heterogeneous nuclear ribonucleoprotein L-like (hnRNPLL) (Stromal RNA-regulating factor)	2
P52272	Heterogeneous nuclear ribonucleoprotein M (hnRNP M)	2
O60506	Heterogeneous nuclear ribonucleoprotein Q (hnRNP Q) (Synaptotagmin-binding, cytoplasmic RNA-interacting protein) (Glycine- and tyrosine-rich RNA-binding protein) (GRY-RBP) (NS1-associated protein 1)	13
O43390	Heterogeneous nuclear ribonucleoprotein R (hnRNP R)	10
Q00839	Heterogeneous nuclear ribonucleoprotein U (hnRNP U) (Scaffold attachment factor A) (SAF-A) (p120) (pp120)	5
P22626	Heterogeneous nuclear ribonucleoproteins A2/B1 (hnRNP A2 / hnRNP B1)	12
P07910	Heterogeneous nuclear ribonucleoproteins C1/C2 (hnRNP C1 / hnRNP C2)	3
P19367	Hexokinase-1 (Hexokinase type I) (HK I) (Brain form hexokinase)	5
P09429	High mobility group protein B1 (High mobility group protein 1) (HMG-1)	3
P49773	Histidine triad nucleotide-binding protein 1 (Adenosine 5'-monophosphoramidase) (Protein kinase C inhibitor 1) (Protein kinase C-interacting protein 1) (PKCI-1)	6
Q9BX68	Histidine triad nucleotide-binding protein 2 (HINT-2) (HINT-3) (HIT-17kDa) (PKCI-1-related HIT protein)	1
P07305	Histone H1.0 (Histone H1(0)) (Histone H1')	2
P16403	Histone H1.2 (Histone H1d)	6
Q92522	Histone H1x	1
P0C0S8	Histone H2A type 1 (H2A.1)	5
P33778	Histone H2B type 1-B (H2B.f) (H2B/f) (H2B.1)	3
P62807	Histone H2B type 1-C/E/F/G/I (H2B.a/g/h/k/l) (H2B.1 A) (H2B/a) (H2B/g) (H2B/h) (H2B/k) (H2B/l)	2
P68431	Histone H3.1 (H3/a) (H3/b) (H3/c) (H3/d) (H3/f) (H3/h) (H3/i) (H3/j) (H3/k) (H3/l)	1
P62805	Histone H4	6
P50502	Hsc70-interacting protein (Hip) (Suppression of tumorigenicity protein 13) (Putative tumor suppressor ST13) (Protein FAM10A1) (Progesterone receptor-associated p48 protein) (Renal carcinoma antigen NY-REN-33)	2
Q16836	Hydroxyacyl-coenzyme A dehydrogenase, mitochondrial (HCDH) (Short chain 3-hydroxyacyl-CoA dehydrogenase) (Medium and short chain L-3-hydroxyacyl-coenzyme A dehydrogenase)	1
P00492	Hypoxanthine-guanine phosphoribosyltransferase (HGPRTase)	3
Q9Y4L1	Hypoxia up-regulated protein 1 (150 kDa oxygen-regulated protein) (Orp150)	4
P01876	Ig alpha-1 chain C region	2
P01834	Ig kappa chain C region	5
O00629	Importin subunit alpha-4 (Karyopherin subunit alpha-4) (Importin alpha Q1) (Qip1)	1
O60684	Importin subunit alpha-7 (Karyopherin subunit alpha-6)	1
Q14974	Importin subunit beta-1 (Karyopherin subunit beta-1) (Nuclear factor P97) (Importin-90)	9
O00410	Importin-5 (Imp5) (Importin subunit beta-3) (Karyopherin beta-3) (Ran-binding protein 5) (RanBP5)	9
O95373	Importin-7 (Imp7) (Ran-binding protein 7) (RanBP7)	2
O14920	Inhibitor of nuclear factor kappa-B kinase subunit beta (I-kappa-B-kinase beta) (I-kappa-B kinase 2) (IKK2) (Nuclear factor NF-kappa-B inhibitor kinase beta) (NFKBIKB)	1
Q70UQ0	Inhibitor of nuclear factor kappa-B kinase-interacting protein (I kappa-B kinase interacting protein)	6
Q15181	Inorganic pyrophosphatase (Pyrophosphate phospho-hydrolase) (PPase)	1
Q9BY32	Inosine triphosphate pyrophosphatase (ITPase) (Putative oncogene protein hlc14-06-p)	3
P12268	Inosine-5'-monophosphate dehydrogenase 2 (IMP dehydrogenase 2) (IMPDH-II) (IMPD 2)	2
Q9Y6M1	Insulin-like growth factor 2 mRNA-binding protein 2 (IGF2 mRNA-binding protein 2) (IGF-II mRNA-binding protein 2) (Hepatocellular carcinoma autoantigen p62) (VICKZ family member 2)	4
O00425	Insulin-like growth factor 2 mRNA-binding protein 3 (IGF2 mRNA-binding protein 3) (IGF-II mRNA-binding protein 3) (KH domain-containing protein overexpressed in cancer) (hKOC) (VICKZ family member 3)	1
P01344	Insulin-like growth factor II (IGF-II) (Somatomedin-A)	1
P18065	Insulin-like growth factor-binding protein 2 (IGF-binding protein 2)	3
P17936	Insulin-like growth factor-binding protein 3 (IGF-binding protein 3)	4
P22692	Insulin-like growth factor-binding protein 4 (IGF-binding protein 4)	4
P24593	Insulin-like growth factor-binding protein 5 (IGF-binding protein 5)	2
P24592	Insulin-like growth factor-binding protein 6 (IGF-binding protein 6)	2
Q16270	Insulin-like growth factor-binding protein 7 (IGF-binding protein 7) (MAC25 protein) (Prostacyclin-stimulating factor) (PGI2-stimulating factor) (IGFBP-rP1) (Tumor-derived adhesion factor) (TAF)	8
P08648	Integrin alpha-5 (Fibronectin receptor subunit alpha) (Integrin alpha-F) (VLA-5) (CD49 antigen-like family member E)	3
P06756	Integrin alpha-V (Vitronectin receptor subunit alpha)	7
P05556	Integrin beta-1 (Fibronectin receptor subunit beta) (Integrin VLA-4 subunit beta)	5
P18084	Integrin beta-5	1
Q13418	Integrin-linked protein kinase (ILK-1) (ILK-2) (59 kDa serine/threonine-protein kinase) (p59ILK)	2
P05362	Intercellular adhesion molecule 1 (ICAM-1) (Major group rhinovirus receptor)	3
P13164	Interferon-induced transmembrane protein 1 (Interferon-inducible protein 9-27) (Interferon-induced protein 17) (Leu-13 antigen)	2
P19525	Interferon-induced, double-stranded RNA-activated protein kinase (Interferon-inducible RNA-dependent protein kinase) (Eukaryotic translation initiation factor 2-alpha kinase 2) (eIF-2A protein kinase 2) (Protein kinase RNA-activated) (PKR) (p68 kinase) (P	1
O14862	Interferon-inducible protein AIM2 (Absent in melanoma 2)	2
Q12905	Interleukin enhancer-binding factor 2 (Nuclear factor of activated T-cells 45 kDa)	7
Q12906	Interleukin enhancer-binding factor 3 (Nuclear factor of activated T-cells 90 kDa) (NF-AT-90) (Double-stranded RNA-binding protein 76) (DRBP76) (Translational control protein 80) (TCP80) (Nuclear factor associated with dsRNA) (NFAR) (M-phase phosphoprotei	16
P05231	Interleukin-6 (IL-6) (B-cell stimulatory factor 2) (BSF-2) (Interferon beta-2) (Hybridoma growth factor) (CTL differentiation factor) (CDF)	8
P10145	Interleukin-8 (IL-8) (C-X-C motif chemokine 8) (Monocyte-derived neutrophil chemotactic factor) (MDNCF) (T-cell chemotactic factor) (Neutrophil-activating protein 1) (NAP-1) (Protein 3-10C) (Granulocyte chemotactic protein 1) (GCP-1) (Monocyte-derived neu	3
Q27J81	Inverted formin-2 (HBEBP2-binding protein C)	1
Q96AB3	Isochorismatase domain-containing protein 2, mitochondrial	3
O75874	Isocitrate dehydrogenase [NADP] cytoplasmic (IDH) (Cytosolic NADP-isocitrate dehydrogenase) (Oxalosuccinate decarboxylase) (NADP(+)-specific ICDH) (IDP)	6
P41252	Isoleucyl-tRNA synthetase, cytoplasmic (Isoleucine--tRNA ligase) (IleRS)	6
P26440	Isovaleryl-CoA dehydrogenase, mitochondrial (IVD)	2
Q07666	KH domain-containing, RNA-binding, signal transduction-associated protein 1 (p21 Ras GTPase-activating protein-associated p62) (GAP-associated tyrosine phosphoprotein p62) (Src-associated in mitosis 68 kDa protein) (Sam68) (p68)	2
Q86UP2	Kinectin (Kinesin receptor) (CG-1 antigen)	8
P33176	Kinesin-1 heavy chain (Ubiquitous kinesin heavy chain) (UKHC) (Conventional kinesin heavy chain)	3
Q63ZY3	KN motif and ankyrin repeat domain-containing protein 2 (Ankyrin repeat domain-containing protein 25) (SRC-1-interacting protein) (SRC1-interacting protein) (Matrix-remodeling-associated protein 3)	2
Q08431	Lactadherin (Milk fat globule-EGF factor 8) (MFG-E8) (HMFG) (Breast epithelial antigen BA46) (MFGM) (SED1)	1
P02788	Lactotransferrin (Lactoferrin) (Talalactoferrin)	2
Q04760	Lactoylglutathione lyase (Methylglyoxalase) (Aldoketomutase) (Glyoxalase I) (Glx I) (Ketone-aldehyde mutase) (S-D-lactoylglutathione methylglyoxal lyase)	6
P02545	Lamin-A/C (70 kDa lamin) (Renal carcinoma antigen NY-REN-32)	9
P07942	Laminin subunit beta-1 (Laminin B1 chain)	1
P11047	Laminin subunit gamma-1 (Laminin B2 chain)	3
O43813	LanC-like protein 1 (40 kDa erythrocyte membrane protein) (p40)	1
P48634	Large proline-rich protein BAT2 (HLA-B-associated transcript 2)	1
P42704	Leucine-rich PPR motif-containing protein, mitochondrial (130 kDa leucine-rich protein) (LRP 130) (GP130)	4
Q96AG4	Leucine-rich repeat-containing protein 59	6
P09960	Leukotriene A-4 hydrolase (Leukotriene A(4) hydrolase) (LTA-4 hydrolase)	2
P48059	LIM and senescent cell antigen-like-containing domain protein 1 (Particularly interesting new Cys-His protein 1) (PINCH-1) (Renal carcinoma antigen NY-REN-48)	1
Q14847	LIM and SH3 domain protein 1 (LASP-1) (MLN 50)	3
Q9UHB6	LIM domain and actin-binding protein 1 (Epithelial protein lost in neoplasm)	4
Q8WWI1	LIM domain only protein 7 (LMO-7) (LOMP) (F-box only protein 20)	6
P31025	Lipocalin-1 (Von Ebner gland protein) (VEG protein) (Tear prealbumin) (TP) (Tear lipocalin) (Tlc)	3
Q93052	Lipoma-preferred partner (LIM domain-containing preferred translocation partner in lipoma)	1
P23141	Liver carboxylesterase 1 (Acyl coenzyme A:cholesterol acyltransferase) (ACAT) (Monocyte/macrophage serine esterase) (HMSE) (Serine esterase 1) (Brain carboxylesterase hBr1) (Triacylglycerol hydrolase) (TGH) (Egasyn) (Retinyl ester hydrolase) (REH)	2
P00338	L-lactate dehydrogenase A chain (LDH-A) (LDH muscle subunit) (LDH-M) (Renal carcinoma antigen NY-REN-59) (Cell proliferation-inducing gene 19 protein)	25
P07195	L-lactate dehydrogenase B chain (LDH-B) (LDH heart subunit) (LDH-H) (Renal carcinoma antigen NY-REN-46)	12
P24666	Low molecular weight phosphotyrosine protein phosphatase (LMW-PTPase) (Low molecular weight cytosolic acid phosphatase) (Red cell acid phosphatase 1) (Adipocyte acid phosphatase)	3
P51884	Lumican (Keratan sulfate proteoglycan lumican) (KSPG lumican)	1
P05455	Lupus La protein (Sjoegren syndrome type B antigen) (SS-B) (La ribonucleoprotein) (La autoantigen)	3
P10253	Lysosomal alpha-glucosidase (Acid maltase) (Aglucosidase alfa)	6
O00754	Lysosomal alpha-mannosidase (Laman) (Lysosomal acid alpha-mannosidase) (Mannosidase alpha class 2B member 1) (Mannosidase, alpha B)	1
P10619	Lysosomal protective protein (Cathepsin A) (Carboxypeptidase C) (Protective protein for beta-galactosidase)	7
P42785	Lysosomal Pro-X carboxypeptidase (Prolylcarboxypeptidase) (PRCP) (Proline carboxypeptidase) (Angiotensinase C) (Lysosomal carboxypeptidase C)	2
Q14108	Lysosome membrane protein 2 (Lysosome membrane protein II) (LIMP II) (Scavenger receptor class B member 2) (85 kDa lysosomal membrane sialoglycoprotein) (LGP85) (CD36 antigen-like 2)	2
P11279	Lysosome-associated membrane glycoprotein 1 (LAMP-1) (CD107 antigen-like family member A)	3
P13473	Lysosome-associated membrane glycoprotein 2 (LAMP-2) (CD107 antigen-like family member B)	3
P61626	Lysozyme C (1,4-beta-N-acetylmuramidase C)	4
Q15046	Lysyl-tRNA synthetase (Lysine--tRNA ligase) (LysRS)	1
P09603	Macrophage colony-stimulating factor 1 (CSF-1) (Lanimostim)	2
P14174	Macrophage migration inhibitory factor (MIF) (Phenylpyruvate tautomerase) (L-dopachrome tautomerase) (L-dopachrome isomerase) (Glycosylation-inhibiting factor) (GIF)	2
P40121	Macrophage-capping protein (Actin regulatory protein CAP-G)	1
Q86V88	Magnesium-dependent phosphatase 1 (MDP-1)	1
Q14764	Major vault protein (MVP) (Lung resistance-related protein)	19
P40925	Malate dehydrogenase, cytoplasmic (Cytosolic malate dehydrogenase)	7
P40926	Malate dehydrogenase, mitochondrial	13
Q9ULC4	Malignant T cell amplified sequence 1 (MCT-1) (Multiple copies T-cell malignancies)	3
Q9UM22	Mammalian ependymin-related protein 1 (MERP-1) (Upregulated in colorectal cancer gene 1 protein)	4
O60664	Mannose-6-phosphate receptor-binding protein 1 (Cargo selection protein TIP47) (47 kDa mannose 6-phosphate receptor-binding protein) (47 kDa MPR-binding protein) (Placental protein 17) (PP17)	10
Q13724	Mannosyl-oligosaccharide glucosidase (Processing A-glucosidase I)	1
Q8IW41	MAP kinase-activated protein kinase 5 (MAPK-activated protein kinase 5) (p38-regulated/activated protein kinase)	1
P43243	Matrin-3	5
P50281	Matrix metalloproteinase-14 (MMP-14) (Membrane-type matrix metalloproteinase 1) (MT-MMP 1) (Membrane-type-1 matrix metalloproteinase) (MT1-MMP) (MMP-X1)	1
O00264	Membrane-associated progesterone receptor component 1 (mPR)	2
O15173	Membrane-associated progesterone receptor component 2 (Progesterone membrane-binding protein) (Steroid receptor protein DG6)	5
P55145	Mesencephalic astrocyte-derived neurotrophic factor (Protein ARMET) (Arginine-rich protein)	5
P01033	Metalloproteinase inhibitor 1 (Tissue inhibitor of metalloproteinases) (TIMP-1) (Erythroid-potentiating activity) (EPA) (Fibroblast collagenase inhibitor) (Collagenase inhibitor)	12
P16035	Metalloproteinase inhibitor 2 (Tissue inhibitor of metalloproteinases 2) (TIMP-2) (CSC-21K)	7
Q9NZL9	Methionine adenosyltransferase 2 subunit beta (Methionine adenosyltransferase II beta) (MAT II beta) (Methionine adenosyltransferase 2 beta subunit) (DTDP-4-keto-6-deoxy-D-glucose 4-reductase)	2
P56192	Methionyl-tRNA synthetase, cytoplasmic (Methionine--tRNA ligase) (MetRS)	3
P55083	Microfibril-associated glycoprotein 4	1
P10620	Microsomal glutathione S-transferase 1 (Microsomal GST-1) (Microsomal GST-I)	5
O14880	Microsomal glutathione S-transferase 3 (Microsomal GST-3) (Microsomal GST-III)	1
Q9UPN3	Microtubule-actin cross-linking factor 1, isoforms 1/2/3/5 (Actin cross-linking family protein 7) (Macrophin-1) (Trabeculin-alpha) (620 kDa actin-binding protein) (ABP620)	1
P78559	Microtubule-associated protein 1A (MAP-1A) (Proliferation-related protein p80)	2
P27816	Microtubule-associated protein 4 (MAP-4)	8
Q15691	Microtubule-associated protein RP/EB family member 1 (APC-binding protein EB1) (End-binding protein 1) (EB1)	1
Q9Y6C9	Mitochondrial carrier homolog 2 (Met-induced mitochondrial protein)	4
Q9Y3D6	Mitochondrial fission 1 protein (Fis1 homolog) (hFis1) (Tetratricopeptide repeat protein 11) (TPR repeat protein 11)	3
Q9Y5L4	Mitochondrial import inner membrane translocase subunit Tim13	1
Q15388	Mitochondrial import receptor subunit TOM20 homolog (Mitochondrial 20 kDa outer membrane protein) (Outer mitochondrial membrane receptor Tom20)	1
Q9NS69	Mitochondrial import receptor subunit TOM22 homolog (Translocase of outer membrane 22 kDa subunit homolog) (hTom22) (1C9-2)	1
O94826	Mitochondrial import receptor subunit TOM70 (Mitochondrial precursor proteins import receptor) (Translocase of outer membrane 70 kDa subunit)	1
P28482	Mitogen-activated protein kinase 1 (Extracellular signal-regulated kinase 2) (ERK-2) (Mitogen-activated protein kinase 2) (MAP kinase 2) (p42-MAPK) (ERT1)	1
Q16539	Mitogen-activated protein kinase 14 (Mitogen-activated protein kinase p38 alpha) (MAP kinase p38 alpha) (Cytokine suppressive anti-inflammatory drug-binding protein) (CSAID-binding protein) (MAX-interacting protein 2) (MAP kinase MXI2) (SAPK2A)	1
P27361	Mitogen-activated protein kinase 3 (Extracellular signal-regulated kinase 1) (ERK-1) (Insulin-stimulated MAP2 kinase) (MAP kinase 1) (MAPK 1) (p44-ERK1) (ERT2) (p44-MAPK) (Microtubule-associated protein 2 kinase)	1
Q9UHA4	Mitogen-activated protein kinase scaffold protein 1 (Mitogen-activated protein kinase kinase 1-interacting protein 1) (MEK-binding partner 1) (Mp1)	4
Q9Y2Q5	Mitogen-activated protein-binding protein-interacting protein (Late endosomal/lysosomal Mp1-interacting protein) (Roadblock domain-containing protein 3) (Endosomal adaptor protein p14)	5
O43684	Mitotic checkpoint protein BUB3	1
P26038	Moesin (Membrane-organizing extension spike protein)	14
Q6UB35	Monofunctional C1-tetrahydrofolate synthase, mitochondrial (Formyltetrahydrofolate synthetase)	3
P22234	Multifunctional protein ADE2	1
Q9NZM1	Myoferlin (Fer-1-like protein 3)	26
Q15746	Myosin light chain kinase, smooth muscle (MLCK) (Telokin) (Kinase-related protein) (KRP)	1
P60660	Myosin light polypeptide 6 (Smooth muscle and nonmuscle myosin light chain alkali 6) (Myosin light chain alkali 3) (Myosin light chain 3) (LC17)	13
P19105	Myosin regulatory light chain 12A (Myosin regulatory light chain MRLC3) (Myosin regulatory light chain 2, nonsarcomeric) (Myosin RLC) (MLC-2B)	10
P24844	Myosin regulatory light polypeptide 9 (Myosin regulatory light chain 9) (Myosin regulatory light chain MRLC1) (Myosin regulatory light chain 2, smooth muscle isoform) (Myosin RLC) (MLC-2C) (LC20)	9
P35580	Myosin-10 (Myosin heavy chain 10) (Myosin heavy chain, non-muscle IIb) (Non-muscle myosin heavy chain IIb) (NMMHC II-b) (Cellular myosin heavy chain, type B) (Non-muscle myosin heavy chain B) (NMMHC-B)	11
P35749	Myosin-11 (Myosin heavy chain 11) (Myosin heavy chain, smooth muscle isoform) (SMMHC)	3
Q7Z406	Myosin-14 (Myosin heavy chain 14) (Myosin heavy chain, non-muscle IIc) (Non-muscle myosin heavy chain IIc) (NMHC II-C)	4
P35579	Myosin-9 (Myosin heavy chain 9) (Myosin heavy chain, non-muscle IIa) (Non-muscle myosin heavy chain IIa) (NMMHC II-a) (Cellular myosin heavy chain, type A) (Non-muscle myosin heavy chain A) (NMMHC-A)	71
O43795	Myosin-Ib (Myosin I alpha) (MMI-alpha) (MYH-1c)	6
O00159	Myosin-Ic (Myosin I beta) (MMI-beta) (MMIb)	6
P58546	Myotrophin (Protein V-1)	7
P20933	N(4)-(beta-N-acetylglucosaminyl)-L-asparaginase (Glycosylasparaginase) (Aspartylglucosaminidase) (AGA) (N4-(N-acetyl-beta-glucosaminyl)-L-asparagine amidase)	2
O95865	N(G),N(G)-dimethylarginine dimethylaminohydrolase 2 (Dimethylarginine dimethylaminohydrolase 2) (DDAHII) (Dimethylargininase-2) (S-phase protein) (Protein G6a)	3
Q9UJ70	N-acetyl-D-glucosamine kinase (N-acetylglucosamine kinase) (GlcNAc kinase)	3
P15586	N-acetylglucosamine-6-sulfatase (G6S)	5
Q9H0A0	N-acetyltransferase 10	1
Q9GZZ1	N-acetyltransferase 13 (N-acetyltransferase 5) (hNAT5) (N-acetyltransferase san homolog) (hSAN)	2
Q8NFW8	N-acylneuraminate cytidylyltransferase (CMP-N-acetylneuraminic acid synthetase) (CMP-NeuNAc synthetase)	2
P15559	NAD(P)H dehydrogenase [quinone] 1 (Quinone reductase 1) (NAD(P)H:quinone oxidoreductase 1) (QR1) (DT-diaphorase) (DTD) (Azoreductase) (Phylloquinone reductase) (Menadione reductase)	4
O95299	NADH dehydrogenase [ubiquinone] 1 alpha subcomplex subunit 10, mitochondrial (NADH-ubiquinone oxidoreductase 42 kDa subunit) (Complex I-42kD) (CI-42kD)	1
Q86Y39	NADH dehydrogenase [ubiquinone] 1 alpha subcomplex subunit 11 (NADH-ubiquinone oxidoreductase subunit B14.7) (Complex I-B14.7) (CI-B14.7)	2
O00483	NADH dehydrogenase [ubiquinone] 1 alpha subcomplex subunit 4 (NADH-ubiquinone oxidoreductase MLRQ subunit) (Complex I-MLRQ) (CI-MLRQ)	2
P56556	NADH dehydrogenase [ubiquinone] 1 alpha subcomplex subunit 6 (NADH-ubiquinone oxidoreductase B14 subunit) (Complex I-B14) (CI-B14) (LYR motif-containing protein 6)	1
Q16795	NADH dehydrogenase [ubiquinone] 1 alpha subcomplex subunit 9, mitochondrial (NADH-ubiquinone oxidoreductase 39 kDa subunit) (Complex I-39kD) (CI-39kD)	2
O96000	NADH dehydrogenase [ubiquinone] 1 beta subcomplex subunit 10 (NADH-ubiquinone oxidoreductase PDSW subunit) (Complex I-PDSW) (CI-PDSW)	3
O95168	NADH dehydrogenase [ubiquinone] 1 beta subcomplex subunit 4 (NADH-ubiquinone oxidoreductase B15 subunit) (Complex I-B15) (CI-B15)	1
P19404	NADH dehydrogenase [ubiquinone] flavoprotein 2, mitochondrial (NADH-ubiquinone oxidoreductase 24 kDa subunit)	3
O75489	NADH dehydrogenase [ubiquinone] iron-sulfur protein 3, mitochondrial (NADH-ubiquinone oxidoreductase 30 kDa subunit) (Complex I-30kD) (CI-30kD)	5
O43920	NADH dehydrogenase [ubiquinone] iron-sulfur protein 5 (NADH-ubiquinone oxidoreductase 15 kDa subunit) (Complex I-15 kDa) (CI-15 kDa)	4
O00217	NADH dehydrogenase [ubiquinone] iron-sulfur protein 8, mitochondrial (NADH-ubiquinone oxidoreductase 23 kDa subunit) (Complex I-23kD) (CI-23kD) (TYKY subunit)	2
P00387	NADH-cytochrome b5 reductase 3 (Cytochrome b5 reductase) (Diaphorase-1)	7
P28331	NADH-ubiquinone oxidoreductase 75 kDa subunit, mitochondrial (Complex I-75kD) (CI-75kD)	3
P16435	NADPH--cytochrome P450 reductase (CPR)	1
Q13765	Nascent polypeptide-associated complex subunit alpha (NAC-alpha) (Alpha-NAC)	4
Q15843	NEDD8 (Ubiquitin-like protein Nedd8) (Neddylin) (Neural precursor cell expressed developmentally down-regulated protein 8) (NEDD-8)	3
P61081	NEDD8-conjugating enzyme Ubc12 (Ubiquitin-conjugating enzyme E2 M) (NEDD8 protein ligase) (NEDD8 carrier protein)	3
O43402	Neighbor of COX4 (Protein FAM158B)	2
P08473	Neprilysin (Neutral endopeptidase 24.11) (Neutral endopeptidase) (Enkephalinase) (Atriopeptidase) (Common acute lymphocytic leukemia antigen) (CALLA)	2
Q8NF91	Nesprin-1 (Enaptin) (Myocyte nuclear envelope protein 1) (Myne-1) (Nuclear envelope spectrin repeat protein 1) (Synaptic nuclear envelope protein 1) (Syne-1)	2
Q9UMX5	Neudesin (Neuron-derived neurotrophic factor) (Secreted protein of unknown function) (SPUF protein) (Cell immortalization-related protein 2)	3
Q09666	Neuroblast differentiation-associated protein AHNAK (Desmoyokin)	26
Q14697	Neutral alpha-glucosidase AB (Glucosidase II subunit alpha) (Alpha-glucosidase 2)	14
Q15758	Neutral amino acid transporter B(0) (ATB(0)) (Sodium-dependent neutral amino acid transporter type 2) (RD114/simian type D retrovirus receptor) (Baboon M7 virus receptor) (Solute carrier family 1 member 5)	1
P55769	NHP2-like protein 1 (High mobility group-like nuclear protein 2 homolog 1) (U4/U6.U5 tri-snRNP 15.5 kDa protein) (OTK27) (hSNU13)	5
Q96TA1	Niban-like protein 1 (Protein FAM129B) (Meg-3)	7
P40261	Nicotinamide N-methyltransferase	11
P43490	Nicotinamide phosphoribosyltransferase (NAmPRTase) (Pre-B-cell colony-enhancing factor 1) (Pre-B cell-enhancing factor) (Visfatin)	7
Q9NQR4	Nitrilase homolog 2	2
P05204	Non-histone chromosomal protein HMG-17 (High-mobility group nucleosome-binding domain-containing protein 2)	1
Q15233	Non-POU domain-containing octamer-binding protein (NonO protein) (54 kDa nuclear RNA- and DNA-binding protein) (p54(nrb)) (p54nrb) (55 kDa nuclear protein) (NMT55) (DNA-binding p52/p100 complex, 52 kDa subunit)	9
P22307	Non-specific lipid-transfer protein (Propanoyl-CoA C-acyltransferase) (NSL-TP) (Sterol carrier protein 2) (SCP-2) (Sterol carrier protein X) (SCP-X) (SCP-chi) (SCPX)	8
O60443	Non-syndromic hearing impairment protein 5 (Inversely correlated with estrogen receptor expression 1) (ICERE-1)	1
P51688	N-sulphoglucosamine sulphohydrolase (Sulfoglucosamine sulfamidase) (Sulphamidase)	1
Q14980	Nuclear mitotic apparatus protein 1 (NuMA protein) (SP-H antigen)	1
Q12769	Nuclear pore complex protein Nup160 (Nucleoporin Nup160) (160 kDa nucleoporin)	1
Q9UBU9	Nuclear RNA export factor 1 (Tip-associating protein) (Tip-associated protein) (mRNA export factor TAP)	1
P61970	Nuclear transport factor 2 (NTF-2) (Placental protein 15) (PP15)	5
P67809	Nuclease-sensitive element-binding protein 1 (Y-box-binding protein 1) (Y-box transcription factor) (YB-1) (CCAAT-binding transcription factor I subunit A) (CBF-A) (Enhancer factor I subunit A) (EFI-A) (DNA-binding protein B) (DBPB)	2
P19338	Nucleolin (Protein C23)	21
P06748	Nucleophosmin (NPM) (Nucleolar phosphoprotein B23) (Numatrin) (Nucleolar protein NO38)	10
P15531	Nucleoside diphosphate kinase A (NDP kinase A) (Tumor metastatic process-associated protein) (Metastasis inhibition factor nm23) (nm23-H1) (Granzyme A-activated DNase) (GAAD)	13
P22392	Nucleoside diphosphate kinase B (NDP kinase B) (nm23-H2) (C-myc purine-binding transcription factor PUF)	13
P55209	Nucleosome assembly protein 1-like 1 (NAP-1-related protein) (hNRP)	2
Q99733	Nucleosome assembly protein 1-like 4 (Nucleosome assembly protein 2) (NAP2)	1
Q8WVJ2	NudC domain-containing protein 2	1
Q9NTK5	Obg-like ATPase 1 (GTP-binding protein 9)	2
Q9Y3B8	Oligoribonuclease, mitochondrial (Small fragment nuclease) (RNA exonuclease 2 homolog)	3
Q92882	Osteoclast-stimulating factor 1	2
Q8WX93	Palladin (Sarcoma antigen NY-SAR-77) (SIH002)	13
Q8WXF1	Paraspeckle component 1 (Paraspeckle protein 1)	1
P20962	Parathymosin	1
Q9BRP8	Partner of Y14 and mago (Protein wibg homolog)	2
O75475	PC4 and SFRS1-interacting protein (Lens epithelium-derived growth factor) (Transcriptional coactivator p75/p52) (Dense fine speckles 70 kDa protein) (DFS 70) (CLL-associated antigen KW-7)	1
O00151	PDZ and LIM domain protein 1 (Elfin) (LIM domain protein CLP-36) (C-terminal LIM domain protein 1)	3
Q96JY6	PDZ and LIM domain protein 2 (PDZ-LIM protein mystique) (PDZ-LIM protein)	3
P50479	PDZ and LIM domain protein 4 (LIM protein RIL) (Reversion-induced LIM protein)	7
Q96HC4	PDZ and LIM domain protein 5 (Enigma homolog) (Enigma-like PDZ and LIM domains protein)	8
Q9NR12	PDZ and LIM domain protein 7 (LIM mineralization protein) (LMP) (Protein enigma)	8
Q9UBV8	Peflin (PEF protein with a long N-terminal hydrophobic domain) (Penta-EF hand domain-containing protein 1)	2
P26022	Pentraxin-related protein PTX3 (Pentaxin-related protein PTX3) (Tumor necrosis factor-inducible gene 14 protein) (TSG-14)	17
P62937	Peptidyl-prolyl cis-trans isomerase A (PPIase A) (Cyclophilin A) (Cyclosporin A-binding protein)	20
P23284	Peptidyl-prolyl cis-trans isomerase B (PPIase) (Cyclophilin B) (S-cyclophilin) (SCYLP) (CYP-S1)	23
P45877	Peptidyl-prolyl cis-trans isomerase C (PPIase) (Cyclophilin C)	2
P62942	Peptidyl-prolyl cis-trans isomerase FKBP1A (PPIase FKBP1A) (FK506-binding protein 1A) (FKBP-1A) (Rotamase) (Immunophilin FKBP12) (12 kDa FKBP)	2
Q13526	Peptidyl-prolyl cis-trans isomerase NIMA-interacting 1 (Rotamase Pin1) (PPIase Pin1)	1
Q9Y3E5	Peptidyl-tRNA hydrolase 2, mitochondrial (PTH 2) (Bcl-2 inhibitor of transcription 1)	1
Q15063	Periostin (PN) (Osteoblast-specific factor 2) (OSF-2)	4
Q06830	Peroxiredoxin-1 (Thioredoxin peroxidase 2) (Thioredoxin-dependent peroxide reductase 2) (Proliferation-associated gene protein) (PAG) (Natural killer cell-enhancing factor A) (NKEF-A)	25
P32119	Peroxiredoxin-2 (Thioredoxin peroxidase 1) (Thioredoxin-dependent peroxide reductase 1) (Thiol-specific antioxidant protein) (TSA) (PRP) (Natural killer cell-enhancing factor B) (NKEF-B)	12
Q13162	Peroxiredoxin-4 (Prx-IV) (Thioredoxin peroxidase AO372) (Thioredoxin-dependent peroxide reductase A0372) (Antioxidant enzyme AOE372) (AOE37-2)	9
P30044	Peroxiredoxin-5, mitochondrial (Prx-V) (Peroxisomal antioxidant enzyme) (PLP) (Thioredoxin reductase) (Thioredoxin peroxidase PMP20) (Antioxidant enzyme B166) (AOEB166) (TPx type VI) (Liver tissue 2D-page spot 71B) (Alu corepressor 1)	13
P30041	Peroxiredoxin-6 (Antioxidant protein 2) (1-Cys peroxiredoxin) (1-Cys PRX) (Acidic calcium-independent phospholipase A2) (aiPLA2) (Non-selenium glutathione peroxidase) (NSGPx) (24 kDa protein) (Liver 2D page spot 40) (Red blood cells page spot 12)	15
P51659	Peroxisomal multifunctional enzyme type 2 (MFE-2) (D-bifunctional protein) (DBP) (17-beta-hydroxysteroid dehydrogenase 4) (17-beta-HSD 4)	10
Q7RTV0	PHD finger-like domain-containing protein 5A (PHD finger-like domain protein 5A) (Splicing factor 3B-associated 14 kDa protein) (SF3b14b)	1
Q9Y285	Phenylalanyl-tRNA synthetase alpha chain (Phenylalanine--tRNA ligase alpha chain) (PheRS) (CML33)	2
Q9NSD9	Phenylalanyl-tRNA synthetase beta chain (Phenylalanine--tRNA ligase beta chain) (PheRS)	6
Q00325	Phosphate carrier protein, mitochondrial (Phosphate transport protein) (PTP) (Solute carrier family 25 member 3)	1
P30086	Phosphatidylethanolamine-binding protein 1 (PEBP-1) (Prostatic-binding protein) (HCNPpp) (Neuropolypeptide h3) (Raf kinase inhibitor protein) (RKIP)	11
P42356	Phosphatidylinositol 4-kinase alpha (PtdIns-4-kinase alpha)	2
Q13492	Phosphatidylinositol-binding clathrin assembly protein (Clathrin assembly lymphoid myeloid leukemia protein)	2
Q16822	Phosphoenolpyruvate carboxykinase [GTP], mitochondrial (PEPCK-M) (Phosphoenolpyruvate carboxylase)	2
P36871	Phosphoglucomutase-1 (PGM 1) (Glucose phosphomutase 1)	4
P00558	Phosphoglycerate kinase 1 (Primer recognition protein 2) (PRP 2) (Cell migration-inducing gene 10 protein)	22
P18669	Phosphoglycerate mutase 1 (Phosphoglycerate mutase isozyme B) (PGAM-B) (BPG-dependent PGAM 1)	16
Q9Y617	Phosphoserine aminotransferase (Phosphohydroxythreonine aminotransferase) (PSAT)	9
P36955	Pigment epithelium-derived factor (PEDF) (Serpin-F1) (EPC-1)	6
P05155	Plasma protease C1 inhibitor (C1 Inh) (C1 esterase inhibitor) (C1-inhibiting factor)	2
P05121	Plasminogen activator inhibitor 1 (PAI-1) (Endothelial plasminogen activator inhibitor)	13
Q8NC51	Plasminogen activator inhibitor 1 RNA-binding protein (PAI1 RNA-binding protein 1) (PAI-RBP1) (SERPINE1 mRNA-binding protein 1)	2
P13797	Plastin-3 (T-plastin)	11
P43034	Platelet-activating factor acetylhydrolase IB subunit alpha (PAF acetylhydrolase 45 kDa subunit) (PAF-AH 45 kDa subunit) (PAF-AH alpha) (PAFAH alpha) (Lissencephaly-1 protein) (LIS-1)	1
P68402	Platelet-activating factor acetylhydrolase IB subunit beta (PAF acetylhydrolase 30 kDa subunit) (PAF-AH 30 kDa subunit) (PAF-AH subunit beta) (PAFAH subunit beta)	2
Q15149	Plectin-1 (PLTN) (Hemidesmosomal protein 1) (HD1)	54
P09874	Poly [ADP-ribose] polymerase 1 (PARP-1) (ADPRT) (NAD(+) ADP-ribosyltransferase 1) (Poly[ADP-ribose] synthetase 1)	4
Q9UKK3	Poly [ADP-ribose] polymerase 4 (PARP-4) (Vault poly(ADP-ribose) polymerase) (VPARP) (193 kDa vault protein) (PARP-related/IalphaI-related H5/proline-rich) (PH5P)	1
Q15365	Poly(rC)-binding protein 1 (Alpha-CP1) (hnRNP-E1) (Nucleic acid-binding protein SUB2.3)	5
Q15366	Poly(rC)-binding protein 2 (Alpha-CP2) (hnRNP-E2)	4
Q9UHX1	Poly(U)-binding-splicing factor PUF60 (60 kDa poly(U)-binding-splicing factor) (FUSE-binding protein-interacting repressor) (FBP-interacting repressor) (Siah-binding protein 1) (Siah-BP1) (Ro-binding protein 1) (RoBP1)	3
P11940	Polyadenylate-binding protein 1 (Poly(A)-binding protein 1)	13
Q13310	Polyadenylate-binding protein 4 (Poly(A)-binding protein 4) (Inducible poly(A)-binding protein) (iPABP) (Activated-platelet protein 1) (APP-1)	6
Q6NZI2	Polymerase I and transcript release factor	17
P26599	Polypyrimidine tract-binding protein 1 (PTB) (Heterogeneous nuclear ribonucleoprotein I) (hnRNP I) (57 kDa RNA-binding protein PPTB-1)	10
Q9UKA9	Polypyrimidine tract-binding protein 2 (Neurally-enriched homolog of PTB) (Neural polypyrimidine tract-binding protein) (PTB-like protein)	1
O60831	PRA1 family protein 2	1
O60925	Prefoldin subunit 1	1
Q9UHV9	Prefoldin subunit 2	3
P61758	Prefoldin subunit 3 (Von Hippel-Lindau-binding protein 1) (VHL-binding protein 1) (HIBBJ46)	1
Q9NQP4	Prefoldin subunit 4 (Protein C-1)	1
Q99471	Prefoldin subunit 5 (C-myc-binding protein Mm-1) (Myc modulator 1)	2
O15212	Prefoldin subunit 6 (Protein Ke2)	1
Q9Y3B4	Pre-mRNA branch site protein p14 (SF3b 14 kDa subunit)	1
Q9UMS4	Pre-mRNA-processing factor 19 (PRP19/PSO4 homolog) (hPso4) (Nuclear matrix protein 200) (Senescence evasion factor)	3
O75934	Pre-mRNA-splicing factor SPF27 (Spliceosome-associated protein SPF 27) (Breast carcinoma-amplified sequence 2) (DNA amplified in mammary carcinoma 1 protein)	1
Q9UHG3	Prenylcysteine oxidase 1 (Prenylcysteine lyase)	2
Q96IZ0	PRKC apoptosis WT1 regulator protein (Prostate apoptosis response 4 protein) (Par-4)	1
P07602	Proactivator polypeptide	10
Q92841	Probable ATP-dependent RNA helicase DDX17 (DEAD box protein 17) (RNA-dependent helicase p72) (DEAD box protein p72)	13
Q9BUQ8	Probable ATP-dependent RNA helicase DDX23 (DEAD box protein 23) (100 kDa U5 snRNP-specific protein) (U5-100kD) (PRP28 homolog)	1
Q9H0S4	Probable ATP-dependent RNA helicase DDX47 (DEAD box protein 47)	1
P17844	Probable ATP-dependent RNA helicase DDX5 (DEAD box protein 5) (RNA helicase p68)	15
P26196	Probable ATP-dependent RNA helicase DDX6 (DEAD box protein 6) (ATP-dependent RNA helicase p54) (Oncogene RCK)	3
Q9NRW3	Probable DNA dC->dU-editing enzyme APOBEC-3C (APOBEC1-like) (Phorbolin I)	2
Q9NQ88	Probable fructose-2,6-bisphosphatase TIGAR (TP53-induced glycolysis and apoptosis regulator)	1
Q8TED1	Probable glutathione peroxidase 8 (GSHPx-8)	3
Q6N021	Probable methylcytosine dioxygenase TET2	1
Q15113	Procollagen C-endopeptidase enhancer 1 (Procollagen COOH-terminal proteinase enhancer 1) (Procollagen C-proteinase enhancer 1) (Type I procollagen COOH-terminal proteinase enhancer) (Type 1 procollagen C-proteinase enhancer protein)	5
Q8NBJ5	Procollagen galactosyltransferase 1 (Hydroxylysine galactosyltransferase 1) (Glycosyltransferase 25 family member 1)	4
Q02809	Procollagen-lysine,2-oxoglutarate 5-dioxygenase 1 (Lysyl hydroxylase 1) (LH1)	8
O00469	Procollagen-lysine,2-oxoglutarate 5-dioxygenase 2 (Lysyl hydroxylase 2) (LH2)	6
O60568	Procollagen-lysine,2-oxoglutarate 5-dioxygenase 3 (Lysyl hydroxylase 3) (LH3)	4
P07737	Profilin-1 (Profilin I)	21
P35080	Profilin-2 (Profilin II)	4
Q8WUM4	Programmed cell death 6-interacting protein (PDCD6-interacting protein) (ALG-2-interacting protein 1) (Hp95)	6
O14737	Programmed cell death protein 5 (TF-1 cell apoptosis-related protein 19) (Protein TFAR19)	3
O75340	Programmed cell death protein 6 (Apoptosis-linked gene 2 protein) (Probable calcium-binding protein ALG-2)	5
P35232	Prohibitin	9
Q99623	Prohibitin-2 (B-cell receptor-associated protein BAP37) (Repressor of estrogen receptor activity) (D-prohibitin)	7
P12273	Prolactin-inducible protein (Prolactin-induced protein) (Secretory actin-binding protein) (SABP) (Gross cystic disease fluid protein 15) (GCDFP-15) (gp17)	5
Q9UQ80	Proliferation-associated protein 2G4 (Cell cycle protein p38-2G4 homolog) (hG4-1) (ErbB3-binding protein 1)	6
Q16378	Proline-rich protein 4 (Lacrimal proline-rich protein) (Nasopharyngeal carcinoma-associated proline-rich protein 4)	1
Q32P28	Prolyl 3-hydroxylase 1 (Leucine- and proline-enriched proteoglycan 1) (Leprecan-1) (Growth suppressor 1)	2
P13674	Prolyl 4-hydroxylase subunit alpha-1 (4-PH alpha-1) (Procollagen-proline,2-oxoglutarate-4-dioxygenase subunit alpha-1)	6
O15460	Prolyl 4-hydroxylase subunit alpha-2 (4-PH alpha-2) (Procollagen-proline,2-oxoglutarate-4-dioxygenase subunit alpha-2)	8
Q16647	Prostacyclin synthase (Prostaglandin I2 synthase)	1
Q15185	Prostaglandin E synthase 3 (Cytosolic prostaglandin E2 synthase) (cPGES) (Telomerase-binding protein p23) (Hsp90 co-chaperone) (Progesterone receptor complex p23)	5
P41222	Prostaglandin-H2 D-isomerase (Lipocalin-type prostaglandin-D synthase) (Glutathione-independent PGD synthetase) (Prostaglandin-D2 synthase) (PGD2 synthase) (PGDS2) (PGDS) (Beta-trace protein) (Cerebrin-28)	2
Q06323	Proteasome activator complex subunit 1 (Proteasome activator 28 subunit alpha) (PA28alpha) (Activator of multicatalytic protease subunit 1) (11S regulator complex subunit alpha) (REG-alpha) (Interferon gamma up-regulated I-5111 protein) (IGUP I-5111)	6
Q9UL46	Proteasome activator complex subunit 2 (Proteasome activator 28 subunit beta) (PA28beta) (Activator of multicatalytic protease subunit 2) (11S regulator complex subunit beta) (REG-beta)	7
P61289	Proteasome activator complex subunit 3 (Proteasome activator 28 subunit gamma) (PA28gamma) (Activator of multicatalytic protease subunit 3) (11S regulator complex subunit gamma) (REG-gamma) (Ki nuclear autoantigen)	6
Q9BT73	Proteasome assembly chaperone 3 (PAC-3)	1
P25786	Proteasome subunit alpha type-1 (Proteasome component C2) (Macropain subunit C2) (Multicatalytic endopeptidase complex subunit C2) (Proteasome nu chain) (30 kDa prosomal protein) (PROS-30)	7
P25787	Proteasome subunit alpha type-2 (Proteasome component C3) (Macropain subunit C3) (Multicatalytic endopeptidase complex subunit C3)	8
P25788	Proteasome subunit alpha type-3 (Proteasome component C8) (Macropain subunit C8) (Multicatalytic endopeptidase complex subunit C8)	5
P25789	Proteasome subunit alpha type-4 (Proteasome component C9) (Macropain subunit C9) (Multicatalytic endopeptidase complex subunit C9) (Proteasome subunit L)	6
P28066	Proteasome subunit alpha type-5 (Proteasome zeta chain) (Macropain zeta chain) (Multicatalytic endopeptidase complex zeta chain)	3
P60900	Proteasome subunit alpha type-6 (Proteasome iota chain) (Macropain iota chain) (Multicatalytic endopeptidase complex iota chain) (27 kDa prosomal protein) (PROS-27) (p27K)	5
O14818	Proteasome subunit alpha type-7 (Proteasome subunit RC6-1) (Proteasome subunit XAPC7)	8
P20618	Proteasome subunit beta type-1 (Proteasome component C5) (Macropain subunit C5) (Multicatalytic endopeptidase complex subunit C5) (Proteasome gamma chain)	11
P49721	Proteasome subunit beta type-2 (Proteasome component C7-I) (Macropain subunit C7-I) (Multicatalytic endopeptidase complex subunit C7-I)	4
P49720	Proteasome subunit beta type-3 (Proteasome theta chain) (Proteasome chain 13) (Proteasome component C10-II)	6
P28070	Proteasome subunit beta type-4 (Proteasome beta chain) (Macropain beta chain) (Multicatalytic endopeptidase complex beta chain) (Proteasome chain 3) (HSN3) (HsBPROS26)	4
P28074	Proteasome subunit beta type-5 (Proteasome epsilon chain) (Macropain epsilon chain) (Multicatalytic endopeptidase complex epsilon chain) (Proteasome subunit X) (Proteasome chain 6) (Proteasome subunit MB1)	11
P28072	Proteasome subunit beta type-6 (Proteasome delta chain) (Macropain delta chain) (Multicatalytic endopeptidase complex delta chain) (Proteasome subunit Y)	3
P28062	Proteasome subunit beta type-8 (Proteasome subunit beta-5i) (Proteasome component C13) (Macropain subunit C13) (Multicatalytic endopeptidase complex subunit C13)	2
Q5VYK3	Proteasome-associated protein ECM29 homolog (Ecm29)	2
Q99873	Protein arginine N-methyltransferase 1 (Interferon receptor 1-bound protein 4)	2
Q99622	Protein C10	1
Q9Y2B0	Protein canopy homolog 2 (MIR-interacting saposin-like protein) (Transmembrane protein 4) (Putative secreted protein ZSIG9)	6
Q8N129	Protein canopy homolog 4	2
O75629	Protein CREG1 (Cellular repressor of E1A-stimulated genes 1)	1
O60888	Protein CutA (Brain acetylcholinesterase putative membrane anchor) (Acetylcholinesterase-associated protein)	3
O60610	Protein diaphanous homolog 1 (Diaphanous-related formin-1) (DRF1)	1
P07237	Protein disulfide-isomerase (PDI) (Prolyl 4-hydroxylase subunit beta) (Cellular thyroid hormone-binding protein) (p55)	18
P30101	Protein disulfide-isomerase A3 (Disulfide isomerase ER-60) (ERp60) (58 kDa microsomal protein) (p58) (ERp57) (58 kDa glucose-regulated protein)	13
P13667	Protein disulfide-isomerase A4 (Protein ERp-72) (ERp72)	2
Q14554	Protein disulfide-isomerase A5 (Protein disulfide isomerase-related protein)	7
Q15084	Protein disulfide-isomerase A6 (Protein disulfide isomerase P5) (Thioredoxin domain-containing protein 7)	9
Q99497	Protein DJ-1 (Oncogene DJ1) (Parkinson disease protein 7)	7
Q8N8S7	Protein enabled homolog	4
Q8NCA5	Protein FAM98A	2
Q8N163	Protein KIAA1967 (Deleted in breast cancer gene 1 protein) (DBC.1) (p30 DBC)	2
Q969G5	Protein kinase C delta-binding protein (Serum deprivation response factor-related gene product that binds to C-kinase) (hSRBC) (Cavin-3)	2
Q3MHD2	Protein LSM12 homolog	1
Q86UE4	Protein LYRIC (Lysine-rich CEACAM1 co-isolated protein) (3D3/LYRIC) (Metastasis adhesion protein) (Metadherin) (Astrocyte elevated gene-1 protein) (AEG-1)	3
Q92597	Protein NDRG1 (N-myc downstream-regulated gene 1 protein) (Differentiation-related gene 1 protein) (DRG-1) (Reducing agents and tunicamycin-responsive protein) (RTP) (Nickel-specific induction protein Cap43) (Rit42)	3
O75323	Protein NipSnap homolog 2 (NipSnap2) (Glioblastoma-amplified sequence)	1
Q8IWE2	Protein NOXP20 (Nervous system over-expressed protein 20) (Protein FAM114A1)	5
O14974	Protein phosphatase 1 regulatory subunit 12A (Myosin phosphatase-targeting subunit 1) (Myosin phosphatase target subunit 1) (Protein phosphatase myosin-binding subunit)	2
Q96C90	Protein phosphatase 1 regulatory subunit 14B (Phospholipase C beta 3 neighbouring gene protein)	1
Q15435	Protein phosphatase 1 regulatory subunit 7 (Protein phosphatase 1 regulatory subunit 22)	2
Q9Y570	Protein phosphatase methylesterase 1 (PME-1)	1
Q9NP55	Protein Plunc (Palate lung and nasal epithelium clone protein) (Lung-specific protein X) (Nasopharyngeal carcinoma-related protein) (Tracheal epithelium-enriched protein) (Secretory protein in upper respiratory tracts) (Von Ebner protein Hl)	4
P60903	Protein S100-A10 (S100 calcium-binding protein A10) (Calpactin-1 light chain) (Calpactin I light chain) (p10 protein) (p11) (Cellular ligand of annexin II)	9
P31949	Protein S100-A11 (S100 calcium-binding protein A11) (Protein S100C) (Calgizzarin) (MLN 70)	5
Q99584	Protein S100-A13 (S100 calcium-binding protein A13)	6
Q96FQ6	Protein S100-A16 (S100 calcium-binding protein A16) (Protein S100F) (Aging-associated gene 13 protein)	3
P26447	Protein S100-A4 (S100 calcium-binding protein A4) (Metastasin) (Protein Mts1) (Placental calcium-binding protein) (Calvasculin)	7
P06703	Protein S100-A6 (S100 calcium-binding protein A6) (Calcyclin) (Prolactin receptor-associated protein) (PRA) (Growth factor-inducible protein 2A9) (MLN 4)	6
P55735	Protein SEC13 homolog (SEC13-related protein) (SEC13-like protein 1)	1
Q15436	Protein transport protein Sec23A (SEC23-related protein A)	3
O95486	Protein transport protein Sec24A (SEC24-related protein A)	1
O94979	Protein transport protein Sec31A (SEC31-related protein A) (SEC31-like 1) (ABP125) (ABP130) (Web1-like protein)	3
P61619	Protein transport protein Sec61 subunit alpha isoform 1 (Sec61 alpha-1)	5
P60468	Protein transport protein Sec61 subunit beta	1
P21980	Protein-glutamine gamma-glutamyltransferase 2 (Tissue transglutaminase) (TGase C) (TGC) (Transglutaminase-2) (TGase-H)	4
P22061	Protein-L-isoaspartate(D-aspartate) O-methyltransferase (PIMT) (Protein-beta-aspartate methyltransferase) (Protein L-isoaspartyl/D-aspartyl methyltransferase) (L-isoaspartyl protein carboxyl methyltransferase)	5
Q92954	Proteoglycan 4 (Lubricin) (Megakaryocyte-stimulating factor) (Superficial zone proteoglycan)	1
Q04941	Proteolipid protein 2 (Intestinal membrane A4 protein) (Differentiation-dependent protein A4)	1
P46108	Proto-oncogene C-crk (p38) (Adapter molecule crk)	1
P61457	Pterin-4-alpha-carbinolamine dehydratase (PHS) (4-alpha-hydroxy-tetrahydropterin dehydratase) (Phenylalanine hydroxylase-stimulating protein) (Pterin carbinolamine dehydratase) (PCD) (Dimerization cofactor of hepatocyte nuclear factor 1-alpha) (Dimerizati	2
P00491	Purine nucleoside phosphorylase (PNP) (Inosine phosphorylase)	9
P55786	Puromycin-sensitive aminopeptidase (PSA)	3
Q58FF8	Putative heat shock protein HSP 90-beta 2 (Heat shock protein 90-beta b) (Heat shock protein 90Bb)	2
Q8TAD7	Putative overexpressed in colon carcinoma 1 protein (OCC-1)	1
Q8NHP8	Putative phospholipase B-like 2 (Phospholipase B domain-containing protein 2) (Lamina ancestor homolog 2) (LAMA-like protein 2) (76 kDa protein) (p76)	3
O43143	Putative pre-mRNA-splicing factor ATP-dependent RNA helicase DHX15 (DEAH box protein 15) (ATP-dependent RNA helicase #46)	3
Q53FA7	Putative quinone oxidoreductase (Tumor protein p53-inducible protein 3) (p53-induced gene 3 protein)	1
Q6IQ22	Putative Ras-related protein Rab-12	2
P98179	Putative RNA-binding protein 3 (RNA-binding motif protein 3) (RNPL)	2
A6NL28	Putative tropomyosin alpha-3 chain-like protein	4
O00764	Pyridoxal kinase (Pyridoxine kinase)	4
P32322	Pyrroline-5-carboxylate reductase 1, mitochondrial (P5C reductase 1)	2
P14618	Pyruvate kinase isozymes M1/M2 (Pyruvate kinase muscle isozyme) (Pyruvate kinase 2/3) (Cytosolic thyroid hormone-binding protein) (CTHBP) (THBP1) (p58) (M2-PK) (Tumor M2-PK)	41
P31150	Rab GDP dissociation inhibitor alpha (Rab GDI alpha) (Guanosine diphosphate dissociation inhibitor 1) (GDI-1) (Oligophrenin-2) (Protein XAP-4)	4
P50395	Rab GDP dissociation inhibitor beta (Rab GDI beta) (Guanosine diphosphate dissociation inhibitor 2) (GDI-2)	11
Q15042	Rab3 GTPase-activating protein catalytic subunit (RAB3 GTPase-activating protein 130 kDa subunit) (Rab3-GAP p130) (Rab3-GAP)	2
P35241	Radixin	6
O60518	Ran-binding protein 6 (RanBP6)	2
P43487	Ran-specific GTPase-activating protein (Ran-binding protein 1) (RanBP1)	1
P52306	Rap1 GTPase-GDP dissociation stimulator 1 (SMG GDS protein) (SMG P21 stimulatory GDP/GTP exchange protein) (Exchange factor smgGDS)	2
Q13283	Ras GTPase-activating protein-binding protein 1 (G3BP-1) (ATP-dependent DNA helicase VIII) (HDH-VIII) (GAP SH3 domain-binding protein 1)	5
P46940	Ras GTPase-activating-like protein IQGAP1 (p195)	27
Q15404	Ras suppressor protein 1 (Rsu-1)	7
P63000	Ras-related C3 botulinum toxin substrate 1 (p21-Rac1) (Ras-like protein TC25) (Cell migration-inducing gene 5 protein)	10
P15153	Ras-related C3 botulinum toxin substrate 2 (p21-Rac2) (Small G protein) (GX)	1
P61026	Ras-related protein Rab-10	5
P62491	Ras-related protein Rab-11A (Rab-11) (YL8)	7
P51153	Ras-related protein Rab-13 (Cell growth-inhibiting gene 4 protein)	3
P61106	Ras-related protein Rab-14	8
P59190	Ras-related protein Rab-15	2
Q9NP72	Ras-related protein Rab-18	3
P62820	Ras-related protein Rab-1A (YPT1-related protein)	10
Q9H0U4	Ras-related protein Rab-1B	9
Q9UL25	Ras-related protein Rab-21	4
Q9UL26	Ras-related protein Rab-22A (Rab-22)	1
Q9ULC3	Ras-related protein Rab-23	1
P61019	Ras-related protein Rab-2A	9
Q13636	Ras-related protein Rab-31 (Rab-22B)	3
Q9H082	Ras-related protein Rab-33B	1
Q15286	Ras-related protein Rab-35 (Rab-1C) (GTP-binding protein RAY)	2
O95716	Ras-related protein Rab-3D	2
P20339	Ras-related protein Rab-5A	3
P61020	Ras-related protein Rab-5B	3
P51148	Ras-related protein Rab-5C (RAB5L) (L1880)	8
P20340	Ras-related protein Rab-6A (Rab-6)	3
P51149	Ras-related protein Rab-7a	11
P61006	Ras-related protein Rab-8A (Oncogene c-mel)	2
P11233	Ras-related protein Ral-A	1
P62834	Ras-related protein Rap-1A (GTP-binding protein smg-p21A) (Ras-related protein Krev-1) (C21KG) (G-22K)	4
P61224	Ras-related protein Rap-1b (GTP-binding protein smg p21B)	8
P10114	Ras-related protein Rap-2a (RbBP-30)	2
P61225	Ras-related protein Rap-2b	2
P10301	Ras-related protein R-Ras (p23)	6
P18754	Regulator of chromosome condensation (Chromosome condensation protein 1) (Cell cycle regulatory protein)	1
Q96TC7	Regulator of microtubule dynamics protein 3 (RMD-3) (Protein FAM82A2) (Protein FAM82C) (Protein tyrosine phosphatase-interacting protein 51) (TCPTP-interacting protein 51) (Cerebral protein 10)	3
Q92900	Regulator of nonsense transcripts 1 (ATP-dependent helicase RENT1) (Nonsense mRNA reducing factor 1) (NORF1) (Up-frameshift suppressor 1 homolog) (hUpf1)	1
O75787	Renin receptor (Renin/prorenin receptor) (ATPase H(+)-transporting lysosomal accessory protein 2) (ATPase H(+)-transporting lysosomal-interacting protein 2) (Vacuolar ATP synthase membrane sector-associated protein M8-9) (V-ATPase M8.9 subunit) (ATP6M8-9)	2
P35244	Replication protein A 14 kDa subunit (RP-A p14) (Replication factor A protein 3) (RF-A protein 3)	1
Q15293	Reticulocalbin-1	3
Q96D15	Reticulocalbin-3 (EF-hand calcium-binding protein RLP49)	4
Q9NQC3	Reticulon-4 (Neurite outgrowth inhibitor) (Nogo protein) (Foocen) (Neuroendocrine-specific protein) (NSP) (Neuroendocrine-specific protein C homolog) (RTN-x) (Reticulon-5)	2
Q9HB40	Retinoid-inducible serine carboxypeptidase (Serine carboxypeptidase 1)	2
P02753	Retinol-binding protein 4 (Plasma retinol-binding protein) (PRBP)	2
P52565	Rho GDP-dissociation inhibitor 1 (Rho GDI 1) (Rho-GDI alpha)	9
Q07960	Rho GTPase-activating protein 1 (Rho-type GTPase-activating protein 1) (Rho-related small GTPase protein activator) (GTPase-activating protein rhoOGAP) (p50-RhoGAP) (CDC42 GTPase-activating protein)	5
P08134	Rho-related GTP-binding protein RhoC (H9)	7
P84095	Rho-related GTP-binding protein RhoG	5
P13489	Ribonuclease inhibitor (Ribonuclease/angiogenin inhibitor 1) (RAI) (Placental ribonuclease inhibitor) (RNase inhibitor)	13
O75817	Ribonuclease P protein subunit p20 (RNaseP protein p20) (Ribonucleases P/MRP protein subunit POP7 homolog) (hPOP7)	1
P78346	Ribonuclease P protein subunit p30 (RNaseP protein p30) (RNase P subunit 2)	2
P52758	Ribonuclease UK114 (14.5 kDa translational inhibitor protein) (p14.5) (UK114 antigen homolog)	3
P60891	Ribose-phosphate pyrophosphokinase 1 (Phosphoribosyl pyrophosphate synthetase I) (PRS-I) (PPRibP)	5
O76021	Ribosomal L1 domain-containing protein 1 (Cellular senescence-inhibited gene protein) (Protein PBK1) (CATX-11)	1
Q8TDN6	Ribosome biogenesis protein BRX1 homolog (Brix domain-containing protein 2)	1
Q9P2E9	Ribosome-binding protein 1 (Ribosome receptor protein) (180 kDa ribosome receptor homolog) (ES/130-related protein)	21
Q96AT9	Ribulose-phosphate 3-epimerase (Ribulose-5-phosphate-3-epimerase)	1
Q8IXT5	RNA-binding protein 12B (RNA-binding motif protein 12B)	1
Q96PK6	RNA-binding protein 14 (RNA-binding motif protein 14) (RRM-containing coactivator activator/modulator) (Synaptotagmin-interacting protein) (SYT-interacting protein) (Paraspeckle protein 2) (PSP2)	2
Q14498	RNA-binding protein 39 (RNA-binding motif protein 39) (RNA-binding region-containing protein 2) (Hepatocellular carcinoma protein 1) (Splicing factor HCC1)	1
Q01844	RNA-binding protein EWS (EWS oncogene) (Ewing sarcoma breakpoint region 1 protein)	2
P35637	RNA-binding protein FUS (Oncogene FUS) (Oncogene TLS) (Translocated in liposarcoma protein) (POMp75) (75 kDa DNA-pairing protein)	3
Q9UKM9	RNA-binding protein Raly (hnRNP associated with lethal yellow protein homolog) (Autoantigen p542) (Heterogeneous nuclear ribonucleoprotein C-like 2) (hnRNP core protein C-like 2)	2
Q9Y265	RuvB-like 1 (49 kDa TATA box-binding protein-interacting protein) (49 kDa TBP-interacting protein) (TIP49a) (Pontin 52) (Nuclear matrix protein 238) (NMP 238) (54 kDa erythrocyte cytosolic protein) (ECP-54) (TIP60-associated protein 54-alpha) (TAP54-alpha	4
Q9Y230	RuvB-like 2 (48 kDa TATA box-binding protein-interacting protein) (48 kDa TBP-interacting protein) (TIP49b) (Repressing pontin 52) (Reptin 52) (51 kDa erythrocyte cytosolic protein) (ECP-51) (TIP60-associated protein 54-beta) (TAP54-beta) (INO80 complex s	3
P31153	S-adenosylmethionine synthetase isoform type-2 (AdoMet synthetase 2) (Methionine adenosyltransferase 2) (MAT 2) (Methionine adenosyltransferase II) (MAT-II)	1
Q08AF3	Schlafen family member 5	3
P35270	Sepiapterin reductase (SPR)	3
Q12884	Seprase (Fibroblast activation protein alpha) (Integral membrane serine protease) (170 kDa melanoma membrane-bound gelatinase)	4
Q9NVA2	Septin-11	10
Q15019	Septin-2 (Neural precursor cell expressed developmentally down-regulated protein 5) (NEDD-5)	9
Q16181	Septin-7 (CDC10 protein homolog)	7
Q92599	Septin-8	2
Q9UHD8	Septin-9 (MLL septin-like fusion protein MSF-A) (MLL septin-like fusion protein) (Ovarian/Breast septin) (Ov/Br septin) (Septin D1)	11
P34897	Serine hydroxymethyltransferase, mitochondrial (SHMT) (Glycine hydroxymethyltransferase)	2
O95084	Serine protease 23 (Putative secreted protein ZSIG13)	1
Q92743	Serine protease HTRA1 (L56) (Serine protease 11)	1
Q9UPZ9	Serine/threonine-protein kinase ICK (Intestinal cell kinase) (hICK) (Laryngeal cancer kinase 2) (LCK2) (MAK-related kinase) (MRK)	2
O95747	Serine/threonine-protein kinase OSR1 (Oxidative stress-responsive 1 protein)	1
P30153	Serine/threonine-protein phosphatase 2A 65 kDa regulatory subunit A alpha isoform (PP2A, subunit A, PR65-alpha isoform) (PP2A, subunit A, R1-alpha isoform) (Medium tumor antigen-associated 61 kDa protein)	6
Q15257	Serine/threonine-protein phosphatase 2A regulatory subunit B' (PP2A, subunit B', PR53 isoform) (Phosphotyrosyl phosphatase activator) (PTPA)	1
P62136	Serine/threonine-protein phosphatase PP1-alpha catalytic subunit (PP-1A)	8
P62140	Serine/threonine-protein phosphatase PP1-beta catalytic subunit (PP-1B)	8
Q9Y3F4	Serine-threonine kinase receptor-associated protein (UNR-interacting protein) (WD-40 repeat protein PT-WD) (MAP activator with WD repeats)	1
P35237	Serpin B6 (Placental thrombin inhibitor) (Cytoplasmic antiproteinase) (CAP) (Proteinase inhibitor 6) (PI-6)	10
P50454	Serpin H1 (Collagen-binding protein) (Colligin) (47 kDa heat shock protein) (Rheumatoid arthritis-related antigen RA-A47) (Arsenic-transactivated protein 3) (AsTP3) (Cell proliferation-inducing gene 14 protein)	17
P02735	Serum amyloid A protein (SAA)	4
P49591	Seryl-tRNA synthetase, cytoplasmic (Seryl-tRNA(Ser/Sec) synthetase) (Serine--tRNA ligase) (SerRS)	4
P10768	S-formylglutathione hydrolase (FGH) (Esterase D)	6
O75368	SH3 domain-binding glutamic acid-rich-like protein	6
Q9H299	SH3 domain-binding glutamic acid-rich-like protein 3 (SH3 domain-binding protein 1) (SH3BP-1)	5
Q9NR45	Sialic acid synthase (N-acetylneuraminate synthase) (N-acetylneuraminic acid synthase) (N-acetylneuraminate-9-phosphate synthase) (N-acetylneuraminic acid phosphate synthase)	1
P61009	Signal peptidase complex subunit 3 (Microsomal signal peptidase 23 kDa subunit) (SPase 22 kDa subunit) (SPC22/23)	1
P37108	Signal recognition particle 14 kDa protein (SRP14) (18 kDa Alu RNA-binding protein)	2
P09132	Signal recognition particle 19 kDa protein (SRP19)	1
P61011	Signal recognition particle 54 kDa protein (SRP54)	4
O76094	Signal recognition particle 72 kDa protein (SRP72)	7
P49458	Signal recognition particle 9 kDa protein (SRP9)	1
Q9Y5M8	Signal recognition particle receptor subunit beta (SR-beta) (Protein APMCF1)	3
P42224	Signal transducer and activator of transcription 1-alpha/beta (Transcription factor ISGF-3 components p91/p84)	7
P40763	Signal transducer and activator of transcription 3 (Acute-phase response factor)	1
Q04837	Single-stranded DNA-binding protein, mitochondrial (Mt-SSB) (PWP1-interacting protein 17)	4
Q9NTI5	Sister chromatid cohesion protein PDS5 homolog B (Androgen-induced proliferation inhibitor) (Androgen-induced prostate proliferative shutoff-associated protein AS3)	2
P62304	Small nuclear ribonucleoprotein E (snRNP-E)	4
P62306	Small nuclear ribonucleoprotein F (snRNP-F)	1
P62314	Small nuclear ribonucleoprotein Sm D1 (Sm-D1) (snRNP core protein D1) (Sm-D autoantigen)	4
P62316	Small nuclear ribonucleoprotein Sm D2 (Sm-D2) (snRNP core protein D2)	5
P62318	Small nuclear ribonucleoprotein Sm D3 (Sm-D3) (snRNP core protein D3)	2
P14678	Small nuclear ribonucleoprotein-associated proteins B and B' (snRNP-B) (Sm-B/Sm-B') (SmB/SmB')	2
Q13126	S-methyl-5'-thioadenosine phosphorylase (5'-methylthioadenosine phosphorylase) (MTA phosphorylase)	1
P05023	Sodium/potassium-transporting ATPase subunit alpha-1 (Sodium pump subunit alpha-1) (Na(+)/K(+) ATPase alpha-1 subunit)	2
O94875	Sorbin and SH3 domain-containing protein 2 (Arg/Abl-interacting protein 2) (ArgBP2) (Sorbin)	4
P30626	Sorcin (22 kDa protein) (CP-22) (V19)	6
Q13596	Sorting nexin-1	1
Q9UMY4	Sorting nexin-12	5
Q96RF0	Sorting nexin-18 (Sorting nexin-associated Golgi protein 1) (SH3 and PX domain-containing protein 3B)	2
O60493	Sorting nexin-3 (Protein SDP3)	10
P09486	SPARC (Secreted protein acidic and rich in cysteine) (Osteonectin) (ON) (Basement-membrane protein 40) (BM-40)	13
Q9UBP0	Spastin	2
Q13813	Spectrin alpha chain, brain (Spectrin, non-erythroid alpha chain) (Alpha-II spectrin) (Fodrin alpha chain)	22
Q01082	Spectrin beta chain, brain 1 (Spectrin, non-erythroid beta chain 1) (Beta-II spectrin) (Fodrin beta chain)	21
Q96SI9	Spermatid perinuclear RNA-binding protein	2
P19623	Spermidine synthase (SPDSY) (Putrescine aminopropyltransferase)	4
P63208	S-phase kinase-associated protein 1 (Cyclin A/CDK2-associated protein p19) (p19skp1) (p19A) (RNA polymerase II elongation factor-like protein) (Organ of Corti protein 2) (OCP-2) (OCP-II) (Transcription elongation factor B) (SIII)	2
Q13838	Spliceosome RNA helicase BAT1 (DEAD box protein UAP56) (56 kDa U2AF65-associated protein) (ATP-dependent RNA helicase p47) (HLA-B-associated transcript-1)	3
Q15637	Splicing factor 1 (Zinc finger protein 162) (Transcription factor ZFM1) (Zinc finger gene in MEN1 locus) (Mammalian branch point-binding protein mBBP) (BBP)	1
Q15459	Splicing factor 3A subunit 1 (Spliceosome-associated protein 114) (SAP 114) (SF3a120)	2
Q12874	Splicing factor 3A subunit 3 (Spliceosome-associated protein 61) (SAP 61) (SF3a60)	2
O75533	Splicing factor 3B subunit 1 (Pre-mRNA-splicing factor SF3b 155 kDa subunit) (SF3b155) (Spliceosome-associated protein 155) (SAP 155)	1
Q07955	Splicing factor, arginine/serine-rich 1 (pre-mRNA-splicing factor SF2, P33 subunit) (Alternative-splicing factor 1) (ASF-1)	5
Q01130	Splicing factor, arginine/serine-rich 2 (Splicing factor SC35) (SC-35) (Splicing component, 35 kDa) (Protein PR264)	2
P84103	Splicing factor, arginine/serine-rich 3 (Pre-mRNA-splicing factor SRP20)	3
Q16629	Splicing factor, arginine/serine-rich 7 (Splicing factor 9G8)	3
P23246	Splicing factor, proline- and glutamine-rich (Polypyrimidine tract-binding protein-associated-splicing factor) (PTB-associated-splicing factor) (DNA-binding p52/p100 complex, 100 kDa subunit) (100 kDa DNA-pairing protein) (hPOMp100)	8
Q9GZT3	SRA stem-loop-interacting RNA-binding protein, mitochondrial	3
Q14247	Src substrate cortactin (Amplaxin) (Oncogene EMS1)	1
O76061	Stanniocalcin-2 (STC-2) (Stanniocalcin-related protein) (STCRP)	1
Q7KZF4	Staphylococcal nuclease domain-containing protein 1 (p100 co-activator) (100 kDa coactivator) (EBNA2 coactivator p100) (Tudor domain-containing protein 11)	28
P16949	Stathmin (Phosphoprotein p19) (pp19) (Leukemia-associated phosphoprotein p18) (Oncoprotein 18) (Op18) (pp17) (Prosolin) (Metablastin) (Protein Pr22)	3
Q9UJZ1	Stomatin-like protein 2 (SLP-2) (EPB72-like 2)	3
P38646	Stress-70 protein, mitochondrial (75 kDa glucose-regulated protein) (GRP 75) (Heat shock 70 kDa protein 9) (Peptide-binding protein 74) (PBP74) (Mortalin) (MOT)	7
P31948	Stress-induced-phosphoprotein 1 (STI1) (Hsc70/Hsp90-organizing protein) (Hop) (Transformation-sensitive protein IEF SSP 3521) (NY-REN-11 antigen)	2
P48061	Stromal cell-derived factor 1 (SDF-1) (C-X-C motif chemokine 12) (Pre-B cell growth-stimulating factor) (PBSF)	1
P31040	Succinate dehydrogenase [ubiquinone] flavoprotein subunit, mitochondrial (Flavoprotein subunit of complex II) (Fp)	1
P21912	Succinate dehydrogenase [ubiquinone] iron-sulfur subunit, mitochondrial (Iron-sulfur subunit of complex II) (Ip)	1
O00391	Sulfhydryl oxidase 1 (hQSOX) (Quiescin Q6)	4
P00441	Superoxide dismutase [Cu-Zn]	7
P04179	Superoxide dismutase [Mn], mitochondrial	10
O15260	Surfeit locus protein 4	2
Q9UH65	Switch-associated protein 70 (SWAP-70)	1
Q99536	Synaptic vesicle membrane protein VAT-1 homolog	10
O15498	Synaptobrevin homolog YKT6	1
Q9UMS6	Synaptopodin-2 (Genethonin-2) (Myopodin)	5
O15400	Syntaxin-7	2
Q9Y490	Talin-1	39
Q9Y4G6	Talin-2	4
Q13148	TAR DNA-binding protein 43 (TDP-43)	1
O60784	Target of Myb protein 1	1
P17987	T-complex protein 1 subunit alpha (TCP-1-alpha) (CCT-alpha)	6
P78371	T-complex protein 1 subunit beta (TCP-1-beta) (CCT-beta)	9
P50991	T-complex protein 1 subunit delta (TCP-1-delta) (CCT-delta) (Stimulator of TAR RNA-binding)	5
P48643	T-complex protein 1 subunit epsilon (TCP-1-epsilon) (CCT-epsilon)	6
Q99832	T-complex protein 1 subunit eta (TCP-1-eta) (CCT-eta) (HIV-1 Nef-interacting protein)	3
P49368	T-complex protein 1 subunit gamma (TCP-1-gamma) (CCT-gamma) (hTRiC5)	7
P50990	T-complex protein 1 subunit theta (TCP-1-theta) (CCT-theta) (Renal carcinoma antigen NY-REN-15)	5
P40227	T-complex protein 1 subunit zeta (TCP-1-zeta) (CCT-zeta) (CCT-zeta-1) (Tcp20) (HTR3) (Acute morphine dependence-related protein 2)	9
P24821	Tenascin (TN) (Tenascin-C) (TN-C) (Hexabrachion) (Cytotactin) (Neuronectin) (GMEM) (JI) (Myotendinous antigen) (Glioma-associated-extracellular matrix antigen) (GP 150-225)	4
P05452	Tetranectin (TN) (C-type lectin domain family 3 member B) (Plasminogen kringle 4-binding protein)	5
Q15006	Tetratricopeptide repeat protein 35 (TPR repeat protein 35)	2
P10599	Thioredoxin (Trx) (ATL-derived factor) (ADF) (Surface-associated sulphydryl protein) (SASP)	6
Q9BRA2	Thioredoxin domain-containing protein 17 (Thioredoxin-like protein 5) (14 kDa thioredoxin-related protein) (TRP14) (Protein 42-9-9)	4
Q8NBS9	Thioredoxin domain-containing protein 5 (Thioredoxin-like protein p46) (Endoplasmic reticulum protein ERp46)	5
Q16881	Thioredoxin reductase 1, cytoplasmic (TR) (Thioredoxin reductase TR1) (KM-102-derived reductase-like factor) (Gene associated with retinoid-IFN-induced mortality 12 protein) (GRIM-12)	1
P30048	Thioredoxin-dependent peroxide reductase, mitochondrial (Peroxiredoxin-3) (PRX III) (Antioxidant protein 1) (AOP-1) (Protein MER5 homolog) (HBC189)	6
O43396	Thioredoxin-like protein 1 (32 kDa thioredoxin-related protein)	1
Q86V81	THO complex subunit 4 (Tho4) (Ally of AML-1 and LEF-1) (Transcriptional coactivator Aly/REF) (bZIP-enhancing factor BEF)	1
P26639	Threonyl-tRNA synthetase, cytoplasmic (Threonine--tRNA ligase) (ThrRS)	4
P07996	Thrombospondin-1	8
P35442	Thrombospondin-2	2
P04216	Thy-1 membrane glycoprotein (Thy-1 antigen) (CDw90)	4
Q07157	Tight junction protein ZO-1 (Zonula occludens protein 1) (Zona occludens protein 1) (Tight junction protein 1)	1
Q9H0E2	Toll-interacting protein	2
O14656	Torsin-1A (Torsin family 1 member A) (Dystonia 1 protein)	1
O43617	Trafficking protein particle complex subunit 3 (BET3 homolog)	1
P37837	Transaldolase	5
Q15369	Transcription elongation factor B polypeptide 1 (RNA polymerase II transcription factor SIII subunit C) (SIII p15) (Elongin 15 kDa subunit) (Elongin-C) (EloC)	2
Q15370	Transcription elongation factor B polypeptide 2 (RNA polymerase II transcription factor SIII subunit B) (SIII p18) (Elongin B) (EloB) (Elongin 18 kDa subunit)	1
O14776	Transcription elongation regulator 1 (TATA box-binding protein-associated factor 2S) (Transcription factor CA150)	2
Q00059	Transcription factor A, mitochondrial (mtTFA) (Mitochondrial transcription factor 1) (MtTF1) (Transcription factor 6-like 2)	1
P20290	Transcription factor BTF3 (RNA polymerase B transcription factor 3)	1
Q96K17	Transcription factor BTF3 homolog 4 (Basic transcription factor 3-like 4)	1
Q13263	Transcription intermediary factor 1-beta (TIF1-beta) (Tripartite motif-containing protein 28) (Nuclear corepressor KAP-1) (KRAB-associated protein 1) (KAP-1) (KRAB-interacting protein 1) (KRIP-1) (RING finger protein 96)	7
Q00577	Transcriptional activator protein Pur-alpha (Purine-rich single-stranded DNA-binding protein alpha)	1
Q9Y4P3	Transducin beta-like protein 2 (WS beta-transducin repeats protein) (WS-betaTRP) (Williams-Beuren syndrome chromosomal region 13 protein)	1
Q15582	Transforming growth factor-beta-induced protein ig-h3 (Beta ig-h3) (Kerato-epithelin) (RGD-containing collagen-associated protein) (RGD-CAP)	15
P61586	Transforming protein RhoA (H12)	8
Q01995	Transgelin (Smooth muscle protein 22-alpha) (SM22-alpha) (WS3-10) (22 kDa actin-binding protein)	32
P37802	Transgelin-2 (SM22-alpha homolog)	23
P55072	Transitional endoplasmic reticulum ATPase (TER ATPase) (15S Mg(2+)-ATPase p97 subunit) (Valosin-containing protein) (VCP)	21
P29401	Transketolase (TK)	8
Q92616	Translational activator GCN1 (GCN1-like protein 1) (HsGCN1)	3
P13693	Translationally-controlled tumor protein (TCTP) (p23) (Histamine-releasing factor) (HRF) (Fortilin)	6
Q99598	Translin-associated protein X (Translin-associated factor X)	1
P43307	Translocon-associated protein subunit alpha (TRAP-alpha) (Signal sequence receptor subunit alpha) (SSR-alpha)	3
P51571	Translocon-associated protein subunit delta (TRAP-delta) (Signal sequence receptor subunit delta) (SSR-delta)	6
P49755	Transmembrane emp24 domain-containing protein 10 (21 kDa transmembrane-trafficking protein) (Transmembrane protein Tmp21) (Tmp-21-I) (p24delta) (S31III125) (S31I125)	5
Q15363	Transmembrane emp24 domain-containing protein 2 (Membrane protein p24A)	2
Q9BVK6	Transmembrane emp24 domain-containing protein 9 (Glycoprotein 25L2)	6
Q14956	Transmembrane glycoprotein NMB (Transmembrane glycoprotein HGFIN)	4
Q9BVC6	Transmembrane protein 109 (Mitsugumin-23) (Mg23)	1
P53007	Tricarboxylate transport protein, mitochondrial (Citrate transport protein) (CTP) (Tricarboxylate carrier protein) (Solute carrier family 25 member 1)	1
P40939	Trifunctional enzyme subunit alpha, mitochondrial (TP-alpha) (78 kDa gastrin-binding protein)	12
P55084	Trifunctional enzyme subunit beta, mitochondrial (TP-beta)	2
P22102	Trifunctional purine biosynthetic protein adenosine-3	1
P60174	Triosephosphate isomerase (TIM) (Triose-phosphate isomerase)	20
O14773	Tripeptidyl-peptidase 1 (TPP-1) (Tripeptidyl-peptidase I) (TPP-I) (Tripeptidyl aminopeptidase) (Lysosomal pepstatin-insensitive protease) (LPIC) (Cell growth-inhibiting gene 1 protein)	4
Q9UI30	TRM112-like protein	1
Q9NYL9	Tropomodulin-3 (Ubiquitous tropomodulin) (U-Tmod)	4
P09493	Tropomyosin alpha-1 chain (Tropomyosin-1) (Alpha-tropomyosin)	27
P06753	Tropomyosin alpha-3 chain (Tropomyosin-3) (Gamma-tropomyosin) (Tropomyosin-5) (hTM5)	18
P67936	Tropomyosin alpha-4 chain (Tropomyosin-4) (TM30p1)	28
P07951	Tropomyosin beta chain (Tropomyosin-2) (Beta-tropomyosin)	28
P23381	Tryptophanyl-tRNA synthetase, cytoplasmic (Tryptophan--tRNA ligase) (TrpRS) (Interferon-induced protein 53) (IFP53)	5
Q71U36	Tubulin alpha-1A chain (Tubulin B-alpha-1) (Tubulin alpha-3 chain) (Alpha-tubulin 3)	24
P68363	Tubulin alpha-1B chain (Tubulin alpha-ubiquitous chain) (Alpha-tubulin ubiquitous) (Tubulin K-alpha-1)	24
P07437	Tubulin beta chain (Tubulin beta-5 chain)	29
Q13885	Tubulin beta-2A chain	25
P68371	Tubulin beta-2C chain (Tubulin beta-2 chain)	25
Q13509	Tubulin beta-3 chain (Tubulin beta-III) (Tubulin beta-4)	23
P04350	Tubulin beta-4 chain (Tubulin 5 beta)	17
Q9BUF5	Tubulin beta-6 chain	20
Q99426	Tubulin-folding cofactor B (Tubulin-specific chaperone B) (Cytoskeleton-associated protein 1) (Cytoskeleton-associated protein CKAPI)	1
O75347	Tubulin-specific chaperone A (Tubulin-folding cofactor A) (CFA) (TCP1-chaperonin cofactor A)	5
Q03169	Tumor necrosis factor, alpha-induced protein 2 (Primary response gene B94 protein)	2
O95379	Tumor necrosis factor, alpha-induced protein 8 (Head and neck tumor and metastasis-related protein) (TNF-induced protein GG2-1) (SCC-S2) (NF-kappa-B-inducible DED-containing protein) (NDED) (MDC-3.13)	1
P98066	Tumor necrosis factor-inducible gene 6 protein (TNF-stimulated gene 6 protein) (TSG-6) (Tumor necrosis factor, alpha-induced protein 6) (Hyaluronate-binding protein)	4
O43399	Tumor protein D54 (hD54) (Tumor protein D52-like 2)	5
Q6IBS0	Twinfilin-2 (Twinfilin-1-like protein) (A6-related protein) (hA6RP) (Protein tyrosine kinase 9-like)	2
P54577	Tyrosyl-tRNA synthetase, cytoplasmic (Tyrosyl--tRNA ligase) (TyrRS)	5
P09661	U2 small nuclear ribonucleoprotein A' (U2 snRNP-A')	2
O15042	U2-associated protein SR140 (140 kDa Ser/Arg-rich domain protein)	1
O43818	U3 small nucleolar RNA-interacting protein 2 (U3 small nucleolar ribonucleoprotein-associated 55 kDa protein) (U3 snoRNP-associated 55 kDa protein) (RRP9 homolog)	1
O75643	U5 small nuclear ribonucleoprotein 200 kDa helicase (U5 snRNP-specific 200 kDa protein) (U5-200KD) (Activating signal cointegrator 1 complex subunit 3-like 1) (BRR2 homolog)	1
Q9Y333	U6 snRNA-associated Sm-like protein LSm2 (snRNP core Sm-like protein Sm-x5) (Small nuclear ribonuclear protein D homolog) (Protein G7b)	2
P54578	Ubiquitin carboxyl-terminal hydrolase 14 (Ubiquitin thioesterase 14) (Ubiquitin-specific-processing protease 14) (Deubiquitinating enzyme 14)	2
P45974	Ubiquitin carboxyl-terminal hydrolase 5 (Ubiquitin thioesterase 5) (Ubiquitin-specific-processing protease 5) (Deubiquitinating enzyme 5) (Isopeptidase T)	3
Q93009	Ubiquitin carboxyl-terminal hydrolase 7 (Ubiquitin thioesterase 7) (Ubiquitin-specific-processing protease 7) (Deubiquitinating enzyme 7) (Herpesvirus-associated ubiquitin-specific protease)	3
P09936	Ubiquitin carboxyl-terminal hydrolase isozyme L1 (UCH-L1) (Ubiquitin thioesterase L1) (Neuron cytoplasmic protein 9.5) (PGP 9.5) (PGP9.5)	12
P15374	Ubiquitin carboxyl-terminal hydrolase isozyme L3 (UCH-L3) (Ubiquitin thioesterase L3)	3
Q96FW1	Ubiquitin thioesterase OTUB1 (Otubain-1) (OTU domain-containing ubiquitin aldehyde-binding protein 1) (Ubiquitin-specific-processing protease OTUB1) (Deubiquitinating enzyme OTUB1)	2
O14933	Ubiquitin/ISG15-conjugating enzyme E2 L6 (Ubiquitin-protein ligase L6) (Ubiquitin carrier protein L6) (UbcH8) (Retinoic acid-induced gene B protein) (RIG-B)	3
P62987	Ubiquitin-60S ribosomal protein L40 (Ubiquitin A-52 residue ribosomal protein fusion product 1) (CEP52)	6
Q14157	Ubiquitin-associated protein 2-like (Protein NICE-4)	2
P62837	Ubiquitin-conjugating enzyme E2 D2 (Ubiquitin-protein ligase D2) (Ubiquitin carrier protein D2) (Ubiquitin-conjugating enzyme E2-17 kDa 2) (E2(17)KB 2)	1
P61086	Ubiquitin-conjugating enzyme E2 K (Ubiquitin-conjugating enzyme E2-25 kDa) (E2(25K)) (Ubiquitin-protein ligase) (Ubiquitin carrier protein) (Huntingtin-interacting protein 2) (HIP-2)	3
P68036	Ubiquitin-conjugating enzyme E2 L3 (Ubiquitin-protein ligase L3) (Ubiquitin carrier protein L3) (UbcH7) (E2-F1) (L-UBC)	5
P61088	Ubiquitin-conjugating enzyme E2 N (Ubiquitin-protein ligase N) (Ubiquitin carrier protein N) (Ubc13) (Bendless-like ubiquitin-conjugating enzyme)	7
Q13404	Ubiquitin-conjugating enzyme E2 variant 1 (UEV-1) (CROC-1) (TRAF6-regulated IKK activator 1 beta Uev1A)	5
Q15819	Ubiquitin-conjugating enzyme E2 variant 2 (MMS2) (Enterocyte differentiation-associated factor EDAF-1) (Enterocyte differentiation-promoting factor) (EDPF-1) (Vitamin D3-inducible protein) (DDVit 1)	1
P22314	Ubiquitin-like modifier-activating enzyme 1 (Ubiquitin-activating enzyme E1) (Protein A1S9)	13
O60701	UDP-glucose 6-dehydrogenase (UDP-Glc dehydrogenase)	14
Q9NYU2	UDP-glucose:glycoprotein glucosyltransferase 1 (UDP-glucose ceramide glucosyltransferase-like 1) (UDP--Glc:glycoprotein glucosyltransferase) (HUGT1)	7
Q16222	UDP-N-acetylhexosamine pyrophosphorylase (Antigen X) (AGX) (Sperm-associated antigen 2)	1
Q9Y3C8	Ufm1-conjugating enzyme 1 (Ubiquitin-fold modifier-conjugating enzyme 1)	1
P30085	UMP-CMP kinase (Cytidylate kinase) (Deoxycytidylate kinase) (Cytidine monophosphate kinase) (Uridine monophosphate kinase) (Uridine monophosphate/cytidine monophosphate kinase) (UMP/CMP kinase)	7
Q6GMV3	Uncharacterized protein C2orf79	2
Q8N766	Uncharacterized protein KIAA0090	2
Q9Y3I0	UPF0027 protein C22orf28	9
Q6IAA8	UPF0404 protein C11orf59	3
Q8WUH6	UPF0444 transmembrane protein C12orf23	1
Q9NPA0	UPF0480 protein C15orf24	1
O94874	UPF0555 protein KIAA0776	2
Q969H8	UPF0556 protein C19orf10 (Stromal cell-derived growth factor SF20) (Interleukin-25) (IL-25)	4
Q9Y224	UPF0568 protein C14orf166	15
Q16851	UTP--glucose-1-phosphate uridylyltransferase (UDP-glucose pyrophosphorylase) (UDPGP)	9
P54727	UV excision repair protein RAD23 homolog B (hHR23B) (XP-C repair-complementing complex 58 kDa protein) (p58)	1
Q9BZF9	Uveal autoantigen with coiled-coil domains and ankyrin repeats	1
Q9H269	Vacuolar protein sorting-associated protein 16 homolog (hVPS16)	1
Q9P253	Vacuolar protein sorting-associated protein 18 homolog (hVPS18)	2
Q9UBQ0	Vacuolar protein sorting-associated protein 29 (Vesicle protein sorting 29) (hVPS29) (PEP11)	5
Q96QK1	Vacuolar protein sorting-associated protein 35 (Vesicle protein sorting 35) (hVPS35) (Maternal-embryonic 3)	6
Q9BRG1	Vacuolar protein-sorting-associated protein 25 (hVps25) (ESCRT-II complex subunit VPS25) (ELL-associated protein of 20 kDa) (Dermal papilla-derived protein 9)	3
P26640	Valyl-tRNA synthetase (Valine--tRNA ligase) (ValRS) (Protein G7a)	7
P19320	Vascular cell adhesion protein 1 (V-CAM 1) (INCAM-100)	2
P50552	Vasodilator-stimulated phosphoprotein (VASP)	1
Q6EMK4	Vasorin (Protein slit-like 2)	1
P63027	Vesicle-associated membrane protein 2 (VAMP-2) (Synaptobrevin-2)	5
Q15836	Vesicle-associated membrane protein 3 (VAMP-3) (Synaptobrevin-3) (Cellubrevin) (CEB)	7
Q9P0L0	Vesicle-associated membrane protein-associated protein A (VAMP-associated protein A) (33 kDa Vamp-associated protein) (VAP-33)	2
P46459	Vesicle-fusing ATPase (N-ethylmaleimide-sensitive fusion protein) (NEM-sensitive fusion protein) (Vesicular-fusion protein NSF)	4
O75396	Vesicle-trafficking protein SEC22b (SEC22 vesicle-trafficking protein homolog B) (SEC22 vesicle-trafficking protein-like 1) (ERS24) (ERS-24)	2
Q00341	Vigilin (High density lipoprotein-binding protein) (HDL-binding protein)	27
P08670	Vimentin	43
P18206	Vinculin (Metavinculin)	28
P02774	Vitamin D-binding protein (DBP) (Group-specific component) (Gc-globulin)	2
P21796	Voltage-dependent anion-selective channel protein 1 (VDAC-1) (Outer mitochondrial membrane protein porin 1) (Plasmalemmal porin) (Porin 31HL) (Porin 31HM)	12
P45880	Voltage-dependent anion-selective channel protein 2 (VDAC-2) (Outer mitochondrial membrane protein porin 2)	4
Q9Y277	Voltage-dependent anion-selective channel protein 3 (VDAC-3) (Outer mitochondrial membrane protein porin 3)	2
P38606	V-type proton ATPase catalytic subunit A (V-ATPase subunit A) (Vacuolar proton pump subunit alpha) (V-ATPase 69 kDa subunit) (Vacuolar ATPase isoform VA68)	3
P21281	V-type proton ATPase subunit B, brain isoform (V-ATPase subunit B 2) (Vacuolar proton pump subunit B 2) (Endomembrane proton pump 58 kDa subunit) (HO57)	3
P61421	V-type proton ATPase subunit d 1 (V-ATPase subunit d 1) (Vacuolar proton pump subunit d 1) (V-ATPase AC39 subunit) (p39) (V-ATPase 40 kDa accessory protein) (32 kDa accessory protein)	1
P36543	V-type proton ATPase subunit E 1 (V-ATPase subunit E 1) (Vacuolar proton pump subunit E 1) (V-ATPase 31 kDa subunit) (P31)	1
O75348	V-type proton ATPase subunit G 1 (V-ATPase subunit G 1) (Vacuolar proton pump subunit G 1) (V-ATPase 13 kDa subunit 1) (Vacuolar proton pump subunit M16)	1
O75083	WD repeat-containing protein 1 (Actin-interacting protein 1) (AIP1) (NORI-1)	7
Q9GZS3	WD repeat-containing protein 61 (Meiotic recombination REC14 protein homolog)	1
O76076	WNT1-inducible-signaling pathway protein 2 (WISP-2) (Connective tissue growth factor-like protein) (CTGF-L) (Connective tissue growth factor-related protein 58) (CCN family member 5)	4
Q9NQW7	Xaa-Pro aminopeptidase 1 (X-Pro aminopeptidase 1) (X-prolyl aminopeptidase 1, soluble) (Cytosolic aminopeptidase P) (Soluble aminopeptidase P) (sAmp) (Aminoacylproline aminopeptidase)	1
P12955	Xaa-Pro dipeptidase (X-Pro dipeptidase) (Proline dipeptidase) (Prolidase) (Imidodipeptidase) (Peptidase D)	2
Q9UPT8	Zinc finger CCCH domain-containing protein 4	1
Q15942	Zyxin (Zyxin-2)	3
