# Supplementary material for: Plasticity of fibroblasts demonstrated by tissue-specific and function-related proteome profiling
Source: Clin Proteomics. 2014 Nov 21;11(1):41. doi: 10.1186/1559-0275-11-41 (PMC4448269; doi:10.1186/1559-0275-11-41)
Supplement: Supplementary file 8 — Additional file 8: Table S7: Proteome profile of BM fibroblasts treated with IL-1β. Accession, Swiss-Prot accession numbers; name, protein names; peptides, the number of distinct peptides identified for each protein. (XLSX 123 KB) [file 12014_2014_89_MOESM8_ESM.xlsx]

## Sheet: Table S10_Multiple Myeloma-asso
Table S10: Multiple Myeloma-associated fibroblasts
Accession	Name	Peptides
O14874	[3-methyl-2-oxobutanoate dehydrogenase [lipoamide]] kinase, mitochondrial (Branched-chain alpha-ketoacid dehydrogenase kinase) (BCKD-kinase)	1
Q9BV57	1,2-dihydroxy-3-keto-5-methylthiopentene dioxygenase (Aci-reductone dioxygenase) (ARD) (Membrane-type 1 matrix metalloproteinase cytoplasmic tail-binding protein 1) (MTCBP-1) (Submergence-induced protein 2 homolog) (SIPL)	3
Q04446	1,4-alpha-glucan-branching enzyme (Glycogen-branching enzyme) (Brancher enzyme)	11
P61604	10 kDa heat shock protein, mitochondrial (Hsp10) (10 kDa chaperonin) (CPN10) (Early-pregnancy factor) (EPF)	18
Q15029	116 kDa U5 small nuclear ribonucleoprotein component (U5 snRNP-specific protein, 116 kDa) (U5-116 kDa) (Elongation factor Tu GTP-binding domain-containing protein 2) (SNU114 homolog) (hSNU114)	8
Q9NRX4	14 kDa phosphohistidine phosphatase (Phosphohistidine phosphatase 1) (Protein janus-A homolog)	3
P31946	14-3-3 protein beta/alpha (Protein kinase C inhibitor protein 1) (KCIP-1) (Protein 1054)	24
P62258	14-3-3 protein epsilon (14-3-3E)	24
Q04917	14-3-3 protein eta (Protein AS1)	22
P61981	14-3-3 protein gamma (Protein kinase C inhibitor protein 1) (KCIP-1)	24
P31947	14-3-3 protein sigma (Stratifin) (Epithelial cell marker protein 1)	3
P27348	14-3-3 protein theta (14-3-3 protein tau) (14-3-3 protein T-cell) (Protein HS1)	21
P63104	14-3-3 protein zeta/delta (Protein kinase C inhibitor protein 1) (KCIP-1)	26
O60613	15 kDa selenoprotein	5
Q9C0C2	182 kDa tankyrase-1-binding protein	5
P51178	1-phosphatidylinositol-4,5-bisphosphate phosphodiesterase delta-1 (Phosphoinositide phospholipase C-delta-1) (Phospholipase C-delta-1) (PLC-delta-1) (Phospholipase C-III) (PLC-III)	1
P09543	2',3'-cyclic-nucleotide 3'-phosphodiesterase (CNPase)	4
Q16698	2,4-dienoyl-CoA reductase, mitochondrial (2,4-dienoyl-CoA reductase [NADPH]) (4-enoyl-CoA reductase [NADPH])	9
P62191	26S protease regulatory subunit 4 (P26s4) (Proteasome 26S subunit ATPase 1)	7
P17980	26S protease regulatory subunit 6A (Proteasome 26S subunit ATPase 3) (TAT-binding protein 1) (TBP-1) (Proteasome subunit P50)	11
P43686	26S protease regulatory subunit 6B (Proteasome 26S subunit ATPase 4) (MB67-interacting protein) (MIP224) (TAT-binding protein 7) (TBP-7)	7
P35998	26S protease regulatory subunit 7 (Proteasome 26S subunit ATPase 2) (Protein MSS1)	3
P62195	26S protease regulatory subunit 8 (Proteasome 26S subunit ATPase 5) (Proteasome subunit p45) (p45/SUG) (Thyroid hormone receptor-interacting protein 1) (TRIP1)	13
P62333	26S protease regulatory subunit S10B (Proteasome 26S subunit ATPase 6) (Proteasome subunit p42)	13
Q99460	26S proteasome non-ATPase regulatory subunit 1 (26S proteasome regulatory subunit RPN2) (26S proteasome regulatory subunit S1) (26S proteasome subunit p112)	8
O75832	26S proteasome non-ATPase regulatory subunit 10 (26S proteasome regulatory subunit p28) (Gankyrin)	1
O00231	26S proteasome non-ATPase regulatory subunit 11 (26S proteasome regulatory subunit S9) (26S proteasome regulatory subunit p44.5)	14
O00232	26S proteasome non-ATPase regulatory subunit 12 (26S proteasome regulatory subunit p55)	8
Q9UNM6	26S proteasome non-ATPase regulatory subunit 13 (26S proteasome regulatory subunit S11) (26S proteasome regulatory subunit p40.5)	14
O00487	26S proteasome non-ATPase regulatory subunit 14 (26S proteasome regulatory subunit rpn11) (26S proteasome-associated PAD1 homolog 1)	8
Q13200	26S proteasome non-ATPase regulatory subunit 2 (26S proteasome regulatory subunit RPN1) (26S proteasome regulatory subunit S2) (26S proteasome subunit p97) (Tumor necrosis factor type 1 receptor-associated protein 2) (55.11 protein)	10
O43242	26S proteasome non-ATPase regulatory subunit 3 (26S proteasome regulatory subunit S3) (Proteasome subunit p58)	4
Q16401	26S proteasome non-ATPase regulatory subunit 5 (26S proteasome subunit S5B) (26S protease subunit S5 basic)	4
Q15008	26S proteasome non-ATPase regulatory subunit 6 (26S proteasome regulatory subunit S10) (p42A) (Proteasome regulatory particle subunit p44S10) (Phosphonoformate immuno-associated protein 4) (Breast cancer-associated protein SGA-113M)	2
P51665	26S proteasome non-ATPase regulatory subunit 7 (26S proteasome regulatory subunit rpn8) (26S proteasome regulatory subunit S12) (Proteasome subunit p40) (Mov34 protein homolog)	8
P48556	26S proteasome non-ATPase regulatory subunit 8 (26S proteasome regulatory subunit S14) (p31)	7
O00233	26S proteasome non-ATPase regulatory subunit 9 (26S proteasome regulatory subunit p27)	3
Q13442	28 kDa heat- and acid-stable phosphoprotein (PDGF-associated protein) (PAP) (PDGFA-associated protein 1) (PAP1)	2
O60783	28S ribosomal protein S14, mitochondrial (S14mt)	2
Q9Y3D3	28S ribosomal protein S16, mitochondrial (S16mt)	4
P82921	28S ribosomal protein S21, mitochondrial (S21mt)	4
Q9Y3D9	28S ribosomal protein S23, mitochondrial (S23mt)	2
Q9Y2Q9	28S ribosomal protein S28, mitochondrial (S28mt) (28S ribosomal protein S35, mitochondrial) (S35mt)	1
P82930	28S ribosomal protein S34, mitochondrial (S34mt)	2
P82909	28S ribosomal protein S36, mitochondrial (S36mt)	1
P82932	28S ribosomal protein S6, mitochondrial (S6mt)	2
Q02218	2-oxoglutarate dehydrogenase E1 component, mitochondrial (Alpha-ketoglutarate dehydrogenase)	10
O95861	3'(2'),5'-bisphosphate nucleotidase 1 (Bisphosphate 3'-nucleotidase 1) (PAP-inositol-1,4-phosphatase) (PIP)	4
P42126	3,2-trans-enoyl-CoA isomerase, mitochondrial (Dodecenoyl-CoA isomerase) (Delta(3),Delta(2)-enoyl-CoA isomerase) (D3,D2-enoyl-CoA isomerase)	5
Q7Z7H8	39S ribosomal protein L10, mitochondrial (L10mt) (MRP-L8)	1
Q9Y3B7	39S ribosomal protein L11, mitochondrial (L11mt)	3
P52815	39S ribosomal protein L12, mitochondrial (L12mt) (5c5-2)	6
Q9BYD1	39S ribosomal protein L13, mitochondrial (L13mt)	6
Q9NRX2	39S ribosomal protein L17, mitochondrial (L17mt) (LYST-interacting protein 2)	3
Q9H0U6	39S ribosomal protein L18, mitochondrial (L18mt)	2
Q7Z2W9	39S ribosomal protein L21, mitochondrial (L21mt)	1
Q9NWU5	39S ribosomal protein L22, mitochondrial (L22mt) (MRP-L25)	3
Q16540	39S ribosomal protein L23, mitochondrial (L23mt) (L23 mitochondrial-related protein) (Ribosomal protein L23-like)	1
Q9P0M9	39S ribosomal protein L27, mitochondrial (L27mt)	2
Q13084	39S ribosomal protein L28, mitochondrial (L28mt) (Melanoma antigen p15) (Melanoma-associated antigen recognized by T lymphocytes)	1
Q8IXM3	39S ribosomal protein L41, mitochondrial (L41mt) (39S ribosomal protein L27 homolog) (MRP-L27 homolog) (Bcl-2-interacting mitochondrial ribosomal protein L41) (Cell proliferation-inducing gene 3 protein)	2
Q8N983	39S ribosomal protein L43, mitochondrial (L43mt) (Mitochondrial ribosomal protein bMRP36a)	2
Q9H9J2	39S ribosomal protein L44, mitochondrial (L44mt)	2
Q13405	39S ribosomal protein L49, mitochondrial (L49mt) (Protein NOF1) (Neighbor of FAU) (NOF)	3
Q8N5N7	39S ribosomal protein L50, mitochondrial (L50mt)	2
Q96EL3	39S ribosomal protein L53, mitochondrial (L53mt)	5
Q99714	3-hydroxyacyl-CoA dehydrogenase type-2 (3-hydroxyacyl-CoA dehydrogenase type II) (Type II HADH) (3-hydroxy-2-methylbutyryl-CoA dehydrogenase) (17-beta-hydroxysteroid dehydrogenase 10) (Mitochondrial ribonuclease P protein 2) (Mitochondrial RNase P protein	14
Q9BUT1	3-hydroxybutyrate dehydrogenase type 2 (R-beta-hydroxybutyrate dehydrogenase) (Dehydrogenase/reductase SDR family member 6) (Oxidoreductase UCPA)	4
P31937	3-hydroxyisobutyrate dehydrogenase, mitochondrial (HIBADH)	7
P42765	3-ketoacyl-CoA thiolase, mitochondrial (Beta-ketothiolase) (Acetyl-CoA acyltransferase) (Mitochondrial 3-oxoacyl-CoA thiolase) (T1)	8
P09110	3-ketoacyl-CoA thiolase, peroxisomal (Beta-ketothiolase) (Acetyl-CoA acyltransferase) (Peroxisomal 3-oxoacyl-CoA thiolase)	4
P25325	3-mercaptopyruvate sulfurtransferase (MST)	2
Q08752	40 kDa peptidyl-prolyl cis-trans isomerase (PPIase) (Cyclophilin-40) (CYP-40) (Cyclophilin-related protein)	1
P46783	40S ribosomal protein S10	11
P62280	40S ribosomal protein S11	11
P25398	40S ribosomal protein S12	14
P62277	40S ribosomal protein S13	11
P62263	40S ribosomal protein S14	13
P62841	40S ribosomal protein S15 (RIG protein)	5
P62244	40S ribosomal protein S15a	13
P62249	40S ribosomal protein S16	11
P08708	40S ribosomal protein S17	12
P62269	40S ribosomal protein S18 (Ke-3) (Ke3)	17
P39019	40S ribosomal protein S19	10
P15880	40S ribosomal protein S2 (S4) (LLRep3 protein)	10
P60866	40S ribosomal protein S20	7
P63220	40S ribosomal protein S21	12
P62266	40S ribosomal protein S23	5
P62847	40S ribosomal protein S24	8
P62851	40S ribosomal protein S25	6
P62854	40S ribosomal protein S26	5
P42677	40S ribosomal protein S27 (Metallopan-stimulin 1) (MPS-1)	5
P62979	40S ribosomal protein S27a	9
Q71UM5	40S ribosomal protein S27-like protein	5
P62857	40S ribosomal protein S28	9
P62273	40S ribosomal protein S29	3
P23396	40S ribosomal protein S3	23
P62861	40S ribosomal protein S30	2
P61247	40S ribosomal protein S3a	14
P62701	40S ribosomal protein S4, X isoform (Single copy abundant mRNA protein) (SCR10)	27
P22090	40S ribosomal protein S4, Y isoform 1	4
Q8TD47	40S ribosomal protein S4, Y isoform 2	9
P46782	40S ribosomal protein S5	9
P62753	40S ribosomal protein S6 (Phosphoprotein NP33)	10
P62081	40S ribosomal protein S7	17
P62241	40S ribosomal protein S8	13
P46781	40S ribosomal protein S9	21
P08865	40S ribosomal protein SA (Laminin receptor 1) (LamR) (37/67 kDa laminin receptor) (LRP/LR) (Laminin-binding protein precursor p40) (LBP/p40) (37 kDa laminin receptor precursor) (37LRP) (67 kDa laminin receptor) (67LR) (Colon carcinoma laminin-binding prot	14
P08195	4F2 cell-surface antigen heavy chain (4F2hc) (Lymphocyte activation antigen 4F2 large subunit) (4F2 heavy chain antigen)	2
P49189	4-trimethylaminobutyraldehyde dehydrogenase (TMABADH) (Aldehyde dehydrogenase family 9 member A1) (Aldehyde dehydrogenase E3 isozyme) (Gamma-aminobutyraldehyde dehydrogenase) (R-aminobutyraldehyde dehydrogenase)	4
Q8TCD5	5'(3')-deoxyribonucleotidase, cytosolic type (Cytosolic 5',3'-pyrimidine nucleotidase) (Deoxy-5'-nucleotidase 1) (dNT-1)	3
P21589	5'-nucleotidase (Ecto-5'-nucleotidase) (5'-NT)	9
P10809	60 kDa heat shock protein, mitochondrial (Heat shock protein 60) (HSP-60) (60 kDa chaperonin) (Chaperonin 60) (CPN60) (Mitochondrial matrix protein P1) (P60 lymphocyte protein) (HuCHA60)	48
P10155	60 kDa SS-A/Ro ribonucleoprotein (60 kDa ribonucleoprotein Ro) (Ro 60 kDa autoantigen) (TROVE domain family member 2) (Sjoegren syndrome type A antigen) (SS-A) (Sjoegren syndrome antigen A2)	1
P05388	60S acidic ribosomal protein P0 (L10E)	10
P05386	60S acidic ribosomal protein P1	3
P05387	60S acidic ribosomal protein P2 (Renal carcinoma antigen NY-REN-44)	10
P27635	60S ribosomal protein L10 (Protein QM) (Tumor suppressor QM) (Laminin receptor homolog)	17
P62906	60S ribosomal protein L10a (CSA-19) (Neural precursor cell expressed developmentally down-regulated protein 6) (NEDD-6)	11
P62913	60S ribosomal protein L11 (CLL-associated antigen KW-12)	11
P30050	60S ribosomal protein L12	7
P26373	60S ribosomal protein L13 (Breast basic conserved protein 1)	12
P40429	60S ribosomal protein L13a (23 kDa highly basic protein)	5
P50914	60S ribosomal protein L14 (CAG-ISL 7)	6
P61313	60S ribosomal protein L15	8
P18621	60S ribosomal protein L17 (60S ribosomal protein L23) (PD-1)	11
Q07020	60S ribosomal protein L18	8
Q02543	60S ribosomal protein L18a	15
P84098	60S ribosomal protein L19	3
P46778	60S ribosomal protein L21	8
P35268	60S ribosomal protein L22 (Epstein-Barr virus small RNA-associated protein) (EBER-associated protein) (EAP) (Heparin-binding protein HBp15)	10
Q6P5R6	60S ribosomal protein L22-like 1	5
P62829	60S ribosomal protein L23 (Ribosomal protein L17)	14
P62750	60S ribosomal protein L23a	12
P83731	60S ribosomal protein L24 (Ribosomal protein L30)	9
P61254	60S ribosomal protein L26	7
P61353	60S ribosomal protein L27	9
P46776	60S ribosomal protein L27a	7
P46779	60S ribosomal protein L28	4
P47914	60S ribosomal protein L29 (Cell surface heparin-binding protein HIP)	3
P39023	60S ribosomal protein L3 (HIV-1 TAR RNA-binding protein B) (TARBP-B)	5
P62888	60S ribosomal protein L30	11
P62899	60S ribosomal protein L31	5
P62910	60S ribosomal protein L32	10
P49207	60S ribosomal protein L34	3
P42766	60S ribosomal protein L35	4
P18077	60S ribosomal protein L35a (Cell growth-inhibiting gene 33 protein)	4
Q9Y3U8	60S ribosomal protein L36	7
P83881	60S ribosomal protein L36a (60S ribosomal protein L44) (Cell migration-inducing gene 6 protein) (Cell growth-inhibiting gene 15 protein)	3
P61513	60S ribosomal protein L37a	4
P63173	60S ribosomal protein L38	6
Q92901	60S ribosomal protein L3-like	1
P36578	60S ribosomal protein L4 (L1)	12
P46777	60S ribosomal protein L5	9
Q02878	60S ribosomal protein L6 (TAX-responsive enhancer element-binding protein 107) (TAXREB107) (Neoplasm-related protein C140)	9
P18124	60S ribosomal protein L7	17
P62424	60S ribosomal protein L7a (Surfeit locus protein 3) (PLA-X polypeptide)	15
P62917	60S ribosomal protein L8	8
P32969	60S ribosomal protein L9	13
Q01813	6-phosphofructokinase type C (Phosphofructokinase 1) (Phosphohexokinase) (Phosphofructo-1-kinase isozyme C) (PFK-C) (6-phosphofructokinase, platelet type)	22
P17858	6-phosphofructokinase, liver type (Phosphofructokinase 1) (Phosphohexokinase) (Phosphofructo-1-kinase isozyme B) (PFK-B)	5
P08237	6-phosphofructokinase, muscle type (Phosphofructokinase 1) (Phosphohexokinase) (Phosphofructo-1-kinase isozyme A) (PFK-A)	3
P52209	6-phosphogluconate dehydrogenase, decarboxylating	14
O95336	6-phosphogluconolactonase (6PGL)	13
P36639	7,8-dihydro-8-oxoguanine triphosphatase (8-oxo-dGTPase) (Nucleoside diphosphate-linked moiety X motif 1) (Nudix motif 1)	2
P08253	72 kDa type IV collagenase (72 kDa gelatinase) (Matrix metalloproteinase-2) (MMP-2) (Gelatinase A) (TBE-1)	22
P11021	78 kDa glucose-regulated protein (GRP 78) (Heat shock 70 kDa protein 5) (Immunoglobulin heavy chain-binding protein) (BiP) (Endoplasmic reticulum lumenal Ca(2+)-binding protein grp78)	43
Q9NUJ1	Abhydrolase domain-containing protein 10, mitochondrial	4
Q8NFV4	Abhydrolase domain-containing protein 11 (Williams-Beuren syndrome chromosomal region 21 protein)	3
Q96IU4	Abhydrolase domain-containing protein 14B (CCG1-interacting factor B)	8
P24752	Acetyl-CoA acetyltransferase, mitochondrial (Acetoacetyl-CoA thiolase) (T2)	9
Q13510	Acid ceramidase (AC) (Acylsphingosine deacylase) (N-acylsphingosine amidohydrolase) (Putative 32 kDa heart protein) (PHP32)	10
P39687	Acidic leucine-rich nuclear phosphoprotein 32 family member A (Potent heat-stable protein phosphatase 2A inhibitor I1PP2A) (Acidic nuclear phosphoprotein pp32) (Leucine-rich acidic nuclear protein) (Lanp) (Putative HLA-DR-associated protein I) (PHAPI) (Ma	8
Q92688	Acidic leucine-rich nuclear phosphoprotein 32 family member B (Acidic protein rich in leucines) (PHAPI2) (Silver-stainable protein SSP29)	8
Q9BTT0	Acidic leucine-rich nuclear phosphoprotein 32 family member E (LANP-like protein) (LANP-L)	4
Q99798	Aconitate hydratase, mitochondrial (Aconitase) (Citrate hydro-lyase)	16
P68133	Actin, alpha skeletal muscle (Alpha-actin-1)	40
P62736	Actin, aortic smooth muscle (Alpha-actin-2) (Cell growth-inhibiting gene 46 protein)	16
P60709	Actin, cytoplasmic 1 (Beta-actin)	52
P63261	Actin, cytoplasmic 2 (Gamma-actin)	52
P63267	Actin, gamma-enteric smooth muscle (Smooth muscle gamma-actin) (Gamma-2-actin) (Alpha-actin-3)	23
Q9NZ32	Actin-related protein 10 (Actin-related protein 11) (hARP11)	2
P61160	Actin-related protein 2 (Actin-like protein 2)	10
Q92747	Actin-related protein 2/3 complex subunit 1A (SOP2-like protein)	2
O15143	Actin-related protein 2/3 complex subunit 1B (Arp2/3 complex 41 kDa subunit) (p41-ARC)	7
O15144	Actin-related protein 2/3 complex subunit 2 (Arp2/3 complex 34 kDa subunit) (p34-ARC)	15
O15145	Actin-related protein 2/3 complex subunit 3 (Arp2/3 complex 21 kDa subunit) (p21-ARC)	10
P59998	Actin-related protein 2/3 complex subunit 4 (Arp2/3 complex 20 kDa subunit) (p20-ARC)	12
O15511	Actin-related protein 2/3 complex subunit 5 (Arp2/3 complex 16 kDa subunit) (p16-ARC)	7
Q9BPX5	Actin-related protein 2/3 complex subunit 5-like protein (Arp2/3 complex 16 kDa subunit 2) (ARC16-2)	2
P61158	Actin-related protein 3 (Actin-like protein 3)	15
P53999	Activated RNA polymerase II transcriptional coactivator p15 (SUB1 homolog) (Positive cofactor 4) (PC4) (p14)	5
O95433	Activator of 90 kDa heat shock protein ATPase homolog 1 (AHA1) (p38)	3
O14561	Acyl carrier protein, mitochondrial (ACP) (NADH-ubiquinone oxidoreductase 9.6 kDa subunit) (CI-SDAP)	1
P13798	Acylamino-acid-releasing enzyme (AARE) (Acyl-peptide hydrolase) (APH) (Acylaminoacyl-peptidase) (Oxidized protein hydrolase) (OPH)	3
P07108	Acyl-CoA-binding protein (ACBP) (Diazepam-binding inhibitor) (DBI) (Endozepine) (EP)	7
Q9NPJ3	Acyl-coenzyme A thioesterase 13 (Acyl-CoA thioesterase 13) (Thioesterase superfamily member 2)	4
P49753	Acyl-coenzyme A thioesterase 2, mitochondrial (Acyl-CoA thioesterase 2) (Acyl-coenzyme A thioester hydrolase 2a) (Long-chain acyl-CoA thioesterase 2) (ZAP128) (CTE-Ia)	2
Q9Y305	Acyl-coenzyme A thioesterase 9, mitochondrial (Acyl-CoA thioesterase 9) (Acyl-CoA thioester hydrolase 9)	1
P07311	Acylphosphatase-1 (Acylphosphate phosphohydrolase 1) (Acylphosphatase, organ-common type isozyme) (Acylphosphatase, erythrocyte isozyme)	2
O75608	Acyl-protein thioesterase 1 (Lysophospholipase 1) (Lysophospholipase I)	6
O95372	Acyl-protein thioesterase 2 (Lysophospholipase II) (LPL-I)	2
P07741	Adenine phosphoribosyltransferase (APRT)	13
P55263	Adenosine kinase (AK) (Adenosine 5'-phosphotransferase)	8
P23526	Adenosylhomocysteinase (AdoHcyase) (S-adenosyl-L-homocysteine hydrolase)	10
P54819	Adenylate kinase 2, mitochondrial (AK 2) (ATP-AMP transphosphorylase 2)	16
P00568	Adenylate kinase isoenzyme 1 (AK 1) (ATP-AMP transphosphorylase 1) (Myokinase)	12
P30566	Adenylosuccinate lyase (ASL) (Adenylosuccinase) (ASase)	4
P30520	Adenylosuccinate synthetase isozyme 2 (AMPSase 2) (Adenylosuccinate synthetase, acidic isozyme) (IMP--aspartate ligase 2)	6
Q01518	Adenylyl cyclase-associated protein 1 (CAP 1)	18
Q9HDC9	Adipocyte plasma membrane-associated protein (Protein BSCv)	3
P12235	ADP/ATP translocase 1 (Adenine nucleotide translocator 1) (ANT 1) (ADP,ATP carrier protein 1) (Solute carrier family 25 member 4) (ADP,ATP carrier protein, heart/skeletal muscle isoform T1)	4
P05141	ADP/ATP translocase 2 (Adenine nucleotide translocator 2) (ANT 2) (ADP,ATP carrier protein 2) (Solute carrier family 25 member 5) (ADP,ATP carrier protein, fibroblast isoform)	12
P12236	ADP/ATP translocase 3 (Adenine nucleotide translocator 2) (ANT 3) (ADP,ATP carrier protein 3) (Solute carrier family 25 member 6) (ADP,ATP carrier protein, isoform T2)	9
P84077	ADP-ribosylation factor 1	19
P18085	ADP-ribosylation factor 4	14
P84085	ADP-ribosylation factor 5	9
P62330	ADP-ribosylation factor 6	9
P40616	ADP-ribosylation factor-like protein 1	6
P36404	ADP-ribosylation factor-like protein 2	6
P36405	ADP-ribosylation factor-like protein 3	4
Q96BM9	ADP-ribosylation factor-like protein 8A (ADP-ribosylation factor-like protein 10B) (Novel small G protein indispensable for equal chromosome segregation 2)	4
Q9NVJ2	ADP-ribosylation factor-like protein 8B (ADP-ribosylation factor-like protein 10C) (Novel small G protein indispensable for equal chromosome segregation 1)	7
Q9UKK9	ADP-sugar pyrophosphatase (Nucleoside diphosphate-linked moiety X motif 5) (Nudix motif 5) (YSA1H)	2
O43488	Aflatoxin B1 aldehyde reductase member 2 (AFB1-AR 1) (Aldoketoreductase 7)	6
O00170	AH receptor-interacting protein (AIP) (Aryl-hydrocarbon receptor-interacting protein) (Immunophilin homolog ARA9) (HBV X-associated protein 2) (XAP-2)	3
Q9BVM4	AIG2-like domain-containing protein 1	1
Q02952	A-kinase anchor protein 12 (A-kinase anchor protein 250 kDa) (AKAP 250) (Gravin) (Myasthenia gravis autoantigen)	20
Q9Y2D5	A-kinase anchor protein 2 (AKAP-2) (Protein kinase A-anchoring protein 2) (PRKA2) (AKAP-KL)	3
P49588	Alanyl-tRNA synthetase, cytoplasmic (Alanine--tRNA ligase) (AlaRS) (Renal carcinoma antigen NY-REN-42)	23
P14550	Alcohol dehydrogenase [NADP+] (Aldehyde reductase) (Aldo-keto reductase family 1 member A1)	8
P07327	Alcohol dehydrogenase 1A (Alcohol dehydrogenase subunit alpha)	5
P00325	Alcohol dehydrogenase 1B (Alcohol dehydrogenase subunit beta)	16
P00326	Alcohol dehydrogenase 1C (Alcohol dehydrogenase subunit gamma)	6
P11766	Alcohol dehydrogenase class-3 (Alcohol dehydrogenase class-III) (Alcohol dehydrogenase 5) (Alcohol dehydrogenase class chi chain) (S-(hydroxymethyl)glutathione dehydrogenase) (Glutathione-dependent formaldehyde dehydrogenase) (GSH-FDH)	4
P47895	Aldehyde dehydrogenase family 1 member A3 (Aldehyde dehydrogenase 6) (Retinaldehyde dehydrogenase 3) (RALDH-3)	3
Q8IZ83	Aldehyde dehydrogenase family 16 member A1	3
P30837	Aldehyde dehydrogenase X, mitochondrial (Aldehyde dehydrogenase family 1 member B1) (Aldehyde dehydrogenase 5)	8
P05091	Aldehyde dehydrogenase, mitochondrial (ALDH class 2) (ALDHI) (ALDH-E2)	1
Q04828	Aldo-keto reductase family 1 member C1 (20-alpha-hydroxysteroid dehydrogenase) (20-alpha-HSD) (Trans-1,2-dihydrobenzene-1,2-diol dehydrogenase) (Indanol dehydrogenase) (Dihydrodiol dehydrogenase 1/2) (DD1/DD2) (Chlordecone reductase homolog HAKRC) (High-a	16
P52895	Aldo-keto reductase family 1 member C2 (Trans-1,2-dihydrobenzene-1,2-diol dehydrogenase) (Type III 3-alpha-hydroxysteroid dehydrogenase) (3-alpha-HSD3) (Dihydrodiol dehydrogenase 2) (DD-2) (Dihydrodiol dehydrogenase/bile acid-binding protein) (DD/BABP) (C	12
P42330	Aldo-keto reductase family 1 member C3 (Trans-1,2-dihydrobenzene-1,2-diol dehydrogenase) (3-alpha-hydroxysteroid dehydrogenase type 2) (3-alpha-HSD type 2) (3-alpha-HSD type II, brain) (Testosterone 17-beta-dehydrogenase 5) (17-beta-hydroxysteroid dehydro	12
P15121	Aldose reductase (AR) (Aldehyde reductase)	12
P05186	Alkaline phosphatase, tissue-nonspecific isozyme (AP-TNAP) (TNSALP) (Alkaline phosphatase liver/bone/kidney isozyme)	2
P02763	Alpha-1-acid glycoprotein 1 (AGP 1) (Orosomucoid-1) (OMD 1)	3
P04217	Alpha-1B-glycoprotein (Alpha-1-B glycoprotein)	1
P02765	Alpha-2-HS-glycoprotein (Ba-alpha-2-glycoprotein) (Alpha-2-Z-globulin) (Fetuin-A)	2
P01023	Alpha-2-macroglobulin (Alpha-2-M) (C3 and PZP-like alpha-2-macroglobulin domain-containing protein 5)	3
P30533	Alpha-2-macroglobulin receptor-associated protein (Alpha-2-MRAP) (Low density lipoprotein receptor-related protein-associated protein 1) (RAP)	4
P12814	Alpha-actinin-1 (Alpha-actinin cytoskeletal isoform) (Non-muscle alpha-actinin-1) (F-actin cross-linking protein)	63
P35609	Alpha-actinin-2 (Alpha-actinin skeletal muscle isoform 2) (F-actin cross-linking protein)	7
O43707	Alpha-actinin-4 (Non-muscle alpha-actinin 4) (F-actin cross-linking protein)	61
P35611	Alpha-adducin (Erythrocyte adducin subunit alpha)	7
P49419	Alpha-aminoadipic semialdehyde dehydrogenase (Alpha-AASA dehydrogenase) (Delta1-piperideine-6-carboxylate dehydrogenease) (P6c dehydrogenase) (Aldehyde dehydrogenase family 7 member A1) (Antiquitin-1)	6
P61163	Alpha-centractin (Centractin) (Centrosome-associated actin homolog) (Actin-RPV) (ARP1)	11
P02511	Alpha-crystallin B chain (Alpha(B)-crystallin) (Rosenthal fiber component) (Heat shock protein beta-5) (HspB5) (Renal carcinoma antigen NY-REN-27)	12
P06733	Alpha-enolase (2-phospho-D-glycerate hydro-lyase) (Non-neural enolase) (NNE) (Enolase 1) (Phosphopyruvate hydratase) (C-myc promoter-binding protein) (MBP-1) (MPB-1) (Plasminogen-binding protein)	37
P02771	Alpha-fetoprotein (Alpha-1-fetoprotein) (Alpha-fetoglobulin)	7
P35475	Alpha-L-iduronidase	3
P17050	Alpha-N-acetylgalactosaminidase (Alpha-galactosidase B)	1
P54802	Alpha-N-acetylglucosaminidase (N-acetyl-alpha-glucosaminidase) (NAG)	2
Q9NVD7	Alpha-parvin (Calponin-like integrin-linked kinase-binding protein) (CH-ILKBP) (Matrix-remodeling-associated protein 2) (Actopaxin)	2
P54920	Alpha-soluble NSF attachment protein (SNAP-alpha) (N-ethylmaleimide-sensitive factor attachment protein alpha)	9
Q12904	Aminoacyl tRNA synthetase complex-interacting multifunctional protein 1 (Multisynthetase complex auxiliary component p43)	7
Q13155	Aminoacyl tRNA synthetase complex-interacting multifunctional protein 2 (Multisynthetase complex auxiliary component p38) (Protein JTV-1)	4
Q9H4A4	Aminopeptidase B (Ap-B) (Arginine aminopeptidase) (Arginyl aminopeptidase)	6
P15144	Aminopeptidase N (hAPN) (Alanyl aminopeptidase) (Microsomal aminopeptidase) (Aminopeptidase M) (gp150) (Myeloid plasma membrane glycoprotein CD13)	23
Q8N302	Angiogenic factor with G patch and FHA domains 1 (Angiogenic factor VG5Q) (hVG5Q) (Vasculogenesis gene on 5q protein) (G patch domain-containing protein 7)	2
Q9P0K7	Ankycorbin (Ankyrin repeat and coiled-coil structure-containing protein) (Retinoic acid-induced protein 14) (Novel retinal pigment epithelial cell protein)	5
P04083	Annexin A1 (Annexin-1) (Annexin I) (Lipocortin I) (Calpactin II) (Chromobindin-9) (p35) (Phospholipase A2 inhibitory protein)	37
P50995	Annexin A11 (Annexin-11) (Annexin XI) (Calcyclin-associated annexin 50) (CAP-50) (56 kDa autoantigen)	10
P07355	Annexin A2 (Annexin-2) (Annexin II) (Lipocortin II) (Calpactin I heavy chain) (Chromobindin-8) (p36) (Protein I) (Placental anticoagulant protein IV) (PAP-IV)	55
P09525	Annexin A4 (Annexin-4) (Annexin IV) (Lipocortin IV) (Endonexin I) (Chromobindin-4) (Protein II) (P32.5) (Placental anticoagulant protein II) (PAP-II) (PP4-X) (35-beta calcimedin) (Carbohydrate-binding protein p33/p41)	16
P08758	Annexin A5 (Annexin-5) (Annexin V) (Lipocortin V) (Endonexin II) (Calphobindin I) (CBP-I) (Placental anticoagulant protein I) (PAP-I) (Placental anticoagulant protein 4) (PP4) (Thromboplastin inhibitor) (Vascular anticoagulant-alpha) (VAC-alpha) (Anchorin	47
P08133	Annexin A6 (Annexin-6) (Annexin VI) (Lipocortin VI) (p68) (p70) (Protein III) (Chromobindin-20) (67 kDa calelectrin) (Calphobindin-II) (CPB-II)	47
P20073	Annexin A7 (Annexin-7) (Annexin VII) (Synexin)	9
Q9H6X2	Anthrax toxin receptor 1 (Tumor endothelial marker 8)	1
P01008	Antithrombin-III (ATIII)	2
Q10567	AP-1 complex subunit beta-1 (Adapter-related protein complex 1 subunit beta-1) (Adaptor protein complex AP-1 subunit beta-1) (Beta-adaptin 1) (Beta1-adaptin) (Golgi adaptor HA1/AP1 adaptin beta subunit) (Clathrin assembly protein complex 1 beta large chai	9
O95782	AP-2 complex subunit alpha-1 (Adapter-related protein complex 2 alpha-1 subunit) (Adaptor protein complex AP-2 subunit alpha-1) (Alpha1-adaptin) (Plasma membrane adaptor HA2/AP2 adaptin alpha A subunit) (Alpha-adaptin A) (Clathrin assembly protein complex	5
O94973	AP-2 complex subunit alpha-2 (Adapter-related protein complex 2 alpha-2 subunit) (Adaptor protein complex AP-2 subunit alpha-2) (Alpha2-adaptin) (Plasma membrane adaptor HA2/AP2 adaptin alpha C subunit) (Alpha-adaptin C) (Clathrin assembly protein complex	5
P63010	AP-2 complex subunit beta (Adapter-related protein complex 2 beta subunit) (Adaptor protein complex AP-2 subunit beta) (Beta2-adaptin) (Beta-adaptin) (Plasma membrane adaptor HA2/AP2 adaptin beta subunit) (Clathrin assembly protein complex 2 beta large ch	17
Q96CW1	AP-2 complex subunit mu (Adapter-related protein complex 2 mu subunit) (Adaptor protein complex AP-2 subunit mu) (Adaptin-mu2) (AP-2 mu chain) (Plasma membrane adaptor AP-2 50 kDa protein) (HA2 50 kDa subunit) (Clathrin assembly protein complex 2 medium c	2
P53680	AP-2 complex subunit sigma (Adapter-related protein complex 2 sigma subunit) (Adaptor protein complex AP-2 subunit sigma) (Sigma2-adaptin) (Plasma membrane adaptor AP-2 17 kDa protein) (HA2 17 kDa subunit) (Clathrin assembly protein 2 small chain) (Clathr	4
O00203	AP-3 complex subunit beta-1 (Adapter-related protein complex 3 subunit beta-1) (Adaptor protein complex AP-3 subunit beta-1) (Beta-3A-adaptin) (Clathrin assembly protein complex 3 beta-1 large chain)	3
Q92572	AP-3 complex subunit sigma-1 (Adapter-related protein complex 3 sigma-1 subunit) (AP-3 complex sigma-3A subunit) (Sigma-adaptin 3a) (Sigma-3A-adaptin) (Sigma3A-adaptin) (Clathrin-associated/assembly/adapter protein, small 3)	7
Q8NCW5	Apolipoprotein A-I-binding protein (AI-BP) (YjeF N-terminal domain-containing protein 1)	3
P02649	Apolipoprotein E (Apo-E)	18
Q9BQE5	Apolipoprotein L2 (Apolipoprotein L-II) (ApoL-II)	1
Q9BUR5	Apolipoprotein O (Protein FAM121B)	2
Q9BZZ5	Apoptosis inhibitor 5 (API-5) (Fibroblast growth factor 2-interacting factor) (FIF) (Protein XAGL) (Antiapoptosis clone 11 protein) (AAC-11) (Cell migration-inducing gene 8 protein)	1
Q07812	Apoptosis regulator BAX (Bcl-2-like protein 4) (Bcl2-L-4)	3
Q9ULZ3	Apoptosis-associated speck-like protein containing a CARD (hASC) (PYD and CARD domain-containing protein) (Target of methylation-induced silencing 1) (Caspase recruitment domain-containing protein 5)	3
O95831	Apoptosis-inducing factor 1, mitochondrial (Programmed cell death protein 8)	4
Q9UKV3	Apoptotic chromatin condensation inducer in the nucleus (Acinus)	1
P53367	Arfaptin-1 (ADP-ribosylation factor-interacting protein 1)	3
P05089	Arginase-1 (Type I arginase) (Liver-type arginase)	1
P04424	Argininosuccinate lyase (ASAL) (Arginosuccinase)	2
P00966	Argininosuccinate synthase (Citrulline--aspartate ligase)	1
P54136	Arginyl-tRNA synthetase, cytoplasmic (Arginine--tRNA ligase) (ArgRS)	6
Q7L311	Armadillo repeat-containing X-linked protein 2 (ARM protein lost in epithelial cancers on chromosome X 2) (Protein ALEX2)	2
O43681	Arsenical pump-driving ATPase (Arsenite-translocating ATPase) (Arsenical resistance ATPase) (Arsenite-transporting ATPase)	4
P15289	Arylsulfatase A (ASA) (Cerebroside-sulfatase)	2
O43776	Asparaginyl-tRNA synthetase, cytoplasmic (Asparagine--tRNA ligase) (AsnRS)	5
P17174	Aspartate aminotransferase, cytoplasmic (Transaminase A) (Glutamate oxaloacetate transaminase 1)	3
P00505	Aspartate aminotransferase, mitochondrial (mAspAT) (Transaminase A) (Glutamate oxaloacetate transaminase 2) (Fatty acid-binding protein) (FABP-1) (FABPpm)	11
Q9ULA0	Aspartyl aminopeptidase	1
Q12797	Aspartyl/asparaginyl beta-hydroxylase (Aspartate beta-hydroxylase) (ASP beta-hydroxylase) (Peptide-aspartate beta-dioxygenase)	2
P14868	Aspartyl-tRNA synthetase, cytoplasmic (Aspartate--tRNA ligase) (AspRS) (Cell proliferation-inducing gene 40 protein)	9
Q15121	Astrocytic phosphoprotein PEA-15 (Phosphoprotein enriched in diabetes) (PED)	8
Q8WWM7	Ataxin-2-like protein (Ataxin-2 domain protein) (Ataxin-2-related protein)	1
Q6DD88	Atlastin-3	6
P25705	ATP synthase subunit alpha, mitochondrial	30
P24539	ATP synthase subunit b, mitochondrial	14
P06576	ATP synthase subunit beta, mitochondrial	37
O75947	ATP synthase subunit d, mitochondrial	14
P30049	ATP synthase subunit delta, mitochondrial (F-ATPase delta subunit)	5
P56385	ATP synthase subunit e, mitochondrial	5
P56134	ATP synthase subunit f, mitochondrial	3
O75964	ATP synthase subunit g, mitochondrial (ATPase subunit g)	7
P36542	ATP synthase subunit gamma, mitochondrial (F-ATPase gamma subunit)	10
P48047	ATP synthase subunit O, mitochondrial (Oligomycin sensitivity conferral protein) (OSCP)	16
P18859	ATP synthase-coupling factor 6, mitochondrial (ATPase subunit F6)	3
Q9NVI7	ATPase family AAA domain-containing protein 3A	2
Q9UII2	ATPase inhibitor, mitochondrial	2
P28288	ATP-binding cassette sub-family D member 3 (70 kDa peroxisomal membrane protein) (PMP70)	1
P61221	ATP-binding cassette sub-family E member 1 (RNase L inhibitor) (Ribonuclease 4 inhibitor) (RNS4I) (2'-5'-oligoadenylate-binding protein) (HuHP68)	2
Q8NE71	ATP-binding cassette sub-family F member 1 (ATP-binding cassette 50) (TNF-alpha-stimulated ABC protein)	3
P53396	ATP-citrate synthase (ATP-citrate (pro-S-)-lyase) (Citrate cleavage enzyme)	32
P12956	ATP-dependent DNA helicase 2 subunit 1 (ATP-dependent DNA helicase II 70 kDa subunit) (Lupus Ku autoantigen protein p70) (Ku70) (70 kDa subunit of Ku antigen) (Thyroid-lupus autoantigen) (TLAA) (CTC box-binding factor 75 kDa subunit) (CTCBF) (DNA repair p	22
P13010	ATP-dependent DNA helicase 2 subunit 2 (ATP-dependent DNA helicase II 80 kDa subunit) (Lupus Ku autoantigen protein p86) (86 kDa subunit of Ku antigen) (Ku86) (Ku80) (Thyroid-lupus autoantigen) (TLAA) (CTC box-binding factor 85 kDa subunit) (CTCBF) (Nucle	22
P46063	ATP-dependent DNA helicase Q1 (DNA-dependent ATPase Q1) (RecQ protein-like 1) (DNA helicase, RecQ-like type 1) (RecQ1)	4
Q08211	ATP-dependent RNA helicase A (Nuclear DNA helicase II) (NDH II) (DEAH box protein 9)	22
Q92499	ATP-dependent RNA helicase DDX1 (DEAD box protein 1) (DEAD box protein retinoblastoma) (DBP-RB)	13
Q9NVP1	ATP-dependent RNA helicase DDX18 (DEAD box protein 18) (Myc-regulated DEAD box protein) (MrDb)	1
O00148	ATP-dependent RNA helicase DDX39 (DEAD box protein 39) (Nuclear RNA helicase URH49)	4
O00571	ATP-dependent RNA helicase DDX3X (DEAD box protein 3, X-chromosomal) (Helicase-like protein 2) (HLP2) (DEAD box, X isoform)	12
O15523	ATP-dependent RNA helicase DDX3Y (DEAD box protein 3, Y-chromosomal)	6
P17342	Atrial natriuretic peptide receptor 3 (Atrial natriuretic peptide clearance receptor) (Atrial natriuretic peptide receptor type C) (ANPR-C)	2
O75882	Attractin (Mahogany homolog) (DPPT-L)	1
O95816	BAG family molecular chaperone regulator 2 (BAG-2) (Bcl-2-associated athanogene 2)	7
P02730	Band 3 anion transport protein (Anion exchange protein 1) (Anion exchanger 1) (Solute carrier family 4 member 1)	3
O43491	Band 4.1-like protein 2 (Generally expressed protein 4.1) (4.1G)	1
O75531	Barrier-to-autointegration factor (Breakpoint cluster region protein 1)	8
P98160	Basement membrane-specific heparan sulfate proteoglycan core protein (HSPG) (Perlecan) (PLC)	8
Q7L1Q6	Basic leucine zipper and W2 domain-containing protein 1 (Protein Orf)	4
Q9Y6E2	Basic leucine zipper and W2 domain-containing protein 2	3
P35613	Basigin (Leukocyte activation antigen M6) (Collagenase stimulatory factor) (Extracellular matrix metalloproteinase inducer) (EMMPRIN) (5F7) (Tumor cell-derived collagenase stimulatory factor) (TCSF) (OK blood group antigen)	4
P51572	B-cell receptor-associated protein 31 (BCR-associated protein Bap31) (p28 Bap31) (Protein CDM) (6C6-AG tumor-associated antigen)	2
P61769	Beta-2-microglobulin	7
Q562R1	Beta-actin-like protein 2 (Kappa-actin)	13
Q8WYA6	Beta-catenin-like protein 1 (Nuclear-associated protein) (NAP) (Testis development protein NYD-SP19)	2
P42025	Beta-centractin (Actin-related protein 1B) (ARP1B)	4
P13929	Beta-enolase (2-phospho-D-glycerate hydro-lyase) (Muscle-specific enolase) (MSE) (Skeletal muscle enolase) (Enolase 3)	5
P16278	Beta-galactosidase (Acid beta-galactosidase) (Lactase) (Elastin receptor 1)	8
P06865	Beta-hexosaminidase subunit alpha (N-acetyl-beta-glucosaminidase subunit alpha) (Beta-N-acetylhexosaminidase subunit alpha) (Hexosaminidase subunit A)	4
P07686	Beta-hexosaminidase subunit beta (N-acetyl-beta-glucosaminidase subunit beta) (Beta-N-acetylhexosaminidase subunit beta) (Hexosaminidase subunit B) (Cervical cancer proto-oncogene 7 protein) (HCC-7)	14
P09619	Beta-type platelet-derived growth factor receptor (PDGF-R-beta) (CD140 antigen-like family member B)	10
P55957	BH3-interacting domain death agonist (p22 BID) (BID)	5
O95340	Bifunctional 3'-phosphoadenosine 5'-phosphosulfate synthetase 2 (PAPS synthetase 2) (Sulfurylase kinase 2) (SK 2)	4
P07814	Bifunctional aminoacyl-tRNA synthetase (Proliferation-inducing gene 32 protein)	22
Q3LXA3	Bifunctional ATP-dependent dihydroxyacetone kinase/FAD-AMP lyase (cyclizing)	2
P13995	Bifunctional methylenetetrahydrofolate dehydrogenase/cyclohydrolase, mitochondrial	2
O60502	Bifunctional protein NCOAT (Nuclear cytoplasmic O-GlcNAcase and acetyltransferase) (Meningioma-expressed antigen 5)	1
P31939	Bifunctional purine biosynthesis protein PURH	20
P21810	Biglycan (Bone/cartilage proteoglycan I) (PG-S1)	8
P53004	Biliverdin reductase A (BVR A) (Biliverdin-IX alpha-reductase)	5
P50583	Bis(5'-nucleosyl)-tetraphosphatase [asymmetrical] (Diadenosine 5',5'''-P1,P4-tetraphosphate asymmetrical hydrolase) (Diadenosine tetraphosphatase) (Nucleoside diphosphate-linked moiety X motif 2) (Nudix motif 2)	3
P07738	Bisphosphoglycerate mutase (BPGM) (2,3-bisphosphoglycerate mutase, erythrocyte) (2,3-bisphosphoglycerate synthase) (BPG-dependent PGAM)	4
Q9H3K6	BolA-like protein 2	4
P80723	Brain acid soluble protein 1 (Neuronal axonal membrane protein NAP-22) (22 kDa neuronal tissue-enriched acidic protein)	2
Q96CX2	BTB/POZ domain-containing protein KCTD12 (Pfetin) (Predominantly fetal expressed T1 domain)	5
P11586	C-1-tetrahydrofolate synthase, cytoplasmic (C1-THF synthase)	22
P27708	CAD protein	5
P05937	Calbindin (Vitamin D-dependent calcium-binding protein, avian-type) (Calbindin D28) (D-28K)	1
Q9BRF8	Calcineurin-like phosphoesterase domain-containing protein 1 (Complete S-transactivated protein 1)	3
Q13557	Calcium/calmodulin-dependent protein kinase type II subunit delta (CaM kinase II subunit delta)	2
O75746	Calcium-binding mitochondrial carrier protein Aralar1 (Mitochondrial aspartate glutamate carrier 1) (Solute carrier family 25 member 12)	2
Q6NUK1	Calcium-binding mitochondrial carrier protein SCaMC-1 (Small calcium-binding mitochondrial carrier protein 1) (Mitochondrial ATP-Mg/Pi carrier protein 1) (Mitochondrial Ca(2+)-dependent solute carrier protein 1) (Solute carrier family 25 member 24)	5
Q9Y2V2	Calcium-regulated heat stable protein 1 (Calcium-regulated heat-stable protein of 24 kDa) (CRHSP-24)	1
Q9HB71	Calcyclin-binding protein (CacyBP) (Siah-interacting protein) (S100A6-binding protein)	7
Q05682	Caldesmon (CDM)	21
P62158	Calmodulin (CaM)	4
P27824	Calnexin (Major histocompatibility complex class I antigen-binding protein p88) (p90) (IP90)	9
P04632	Calpain small subunit 1 (CSS1) (Calcium-dependent protease small subunit 1) (Calcium-dependent protease small subunit) (CDPS) (Calpain regulatory subunit) (Calcium-activated neutral proteinase small subunit) (CANP small subunit)	14
P07384	Calpain-1 catalytic subunit (Calpain-1 large subunit) (Calcium-activated neutral proteinase 1) (CANP 1) (Calpain mu-type) (muCANP) (Micromolar-calpain) (Cell proliferation-inducing gene 30 protein)	5
P17655	Calpain-2 catalytic subunit (Calpain-2 large subunit) (Calcium-activated neutral proteinase 2) (CANP 2) (Calpain M-type) (M-calpain) (Millimolar-calpain) (Calpain large polypeptide L2)	12
Q9Y6W3	Calpain-7 (PalB homolog) (PalBH)	1
P20810	Calpastatin (Calpain inhibitor) (Sperm BS-17 component)	2
P51911	Calponin-1 (Calponin H1, smooth muscle) (Basic calponin)	5
Q99439	Calponin-2 (Calponin H2, smooth muscle) (Neutral calponin)	11
Q15417	Calponin-3 (Calponin, acidic isoform)	10
P27797	Calreticulin (CRP55) (Calregulin) (HACBP) (ERp60) (grp60)	17
O43852	Calumenin (Crocalbin) (IEF SSP 9302)	11
P10644	cAMP-dependent protein kinase type I-alpha regulatory subunit (Tissue-specific extinguisher 1) (TSE1)	2
P13861	cAMP-dependent protein kinase type II-alpha regulatory subunit	2
P30622	CAP-Gly domain-containing linker protein 1 (Restin) (Cytoplasmic linker protein 170 alpha-2) (CLIP-170) (Reed-Sternberg intermediate filament-associated protein) (Cytoplasmic linker protein 1)	1
Q14444	Caprin-1 (Cytoplasmic activation- and proliferation-associated protein 1) (GPI-anchored membrane protein 1) (GPI-anchored protein p137) (GPI-p137) (p137GPI) (Cell cycle-associated protein 1) (Membrane component chromosome 11 surface marker 1)	3
P31327	Carbamoyl-phosphate synthase [ammonia], mitochondrial (Carbamoyl-phosphate synthetase I) (CPSase I)	3
P00915	Carbonic anhydrase 1 (Carbonic anhydrase I) (CA-I) (Carbonate dehydratase I) (Carbonic anhydrase B) (CAB)	4
P00918	Carbonic anhydrase 2 (Carbonic anhydrase II) (CA-II) (Carbonate dehydratase II) (Carbonic anhydrase C) (CAC)	5
P16152	Carbonyl reductase [NADPH] 1 (NADPH-dependent carbonyl reductase 1) (Prostaglandin-E(2) 9-reductase) (Prostaglandin 9-ketoreductase) (15-hydroxyprostaglandin dehydrogenase [NADP+])	15
O75828	Carbonyl reductase [NADPH] 3 (NADPH-dependent carbonyl reductase 3)	4
Q16619	Cardiotrophin-1 (CT-1)	2
P43155	Carnitine O-acetyltransferase (Carnitine acetylase) (Carnitine acetyltransferase) (CrAT)	2
O75718	Cartilage-associated protein	3
P68400	Casein kinase II subunit alpha (CK II)	2
P19784	Casein kinase II subunit alpha' (CK II)	1
P67870	Casein kinase II subunit beta (CK II beta) (Phosvitin) (G5a)	5
P31944	Caspase-14 (CASP-14)	1
P42574	Caspase-3 (CASP-3) (Apopain) (Cysteine protease CPP32) (CPP-32) (Yama protein) (SREBP cleavage activity 1) (SCA-1)	2
Q9BXW7	Cat eye syndrome critical region protein 5	2
P04040	Catalase	10
P21964	Catechol O-methyltransferase	10
P35221	Catenin alpha-1 (Cadherin-associated protein) (Alpha E-catenin) (NY-REN-13 antigen)	7
P26232	Catenin alpha-2 (Alpha N-catenin) (Alpha-catenin-related protein)	2
P35222	Catenin beta-1 (Beta-catenin)	2
O60716	Catenin delta-1 (p120 catenin) (p120(ctn)) (Cadherin-associated Src substrate) (CAS) (p120(cas))	3
P07858	Cathepsin B (Cathepsin B1) (APP secretase) (APPS)	27
P07339	Cathepsin D	18
P43235	Cathepsin K (Cathepsin O) (Cathepsin X) (Cathepsin O2)	5
P07711	Cathepsin L1 (Major excreted protein) (MEP)	5
Q9UBR2	Cathepsin Z (Cathepsin X) (Cathepsin P)	3
Q03135	Caveolin-1	5
Q96F85	CB1 cannabinoid receptor-interacting protein 1 (CRIP-1)	2
Q6YHK3	CD109 antigen (C3 and PZP-like alpha-2-macroglobulin domain-containing protein 7) (150 KDa TGF-beta-1-binding protein) (Platelet-specific Gov antigen) (p180) (r150)	5
Q13740	CD166 antigen (Activated leukocyte cell adhesion molecule)	6
Q5ZPR3	CD276 antigen (Costimulatory molecule) (B7 homolog 3) (B7-H3) (4Ig-B7-H3)	2
P16070	CD44 antigen (Phagocytic glycoprotein I) (PGP-I) (HUTCH-I) (Extracellular matrix receptor III) (ECMR-III) (GP90 lymphocyte homing/adhesion receptor) (Hermes antigen) (Hyaluronate receptor) (Heparan sulfate proteoglycan) (Epican) (CDw44)	3
P13987	CD59 glycoprotein (Membrane attack complex inhibition factor) (MACIF) (MAC-inhibitory protein) (MAC-IP) (Protectin) (MEM43 antigen) (Membrane inhibitor of reactive lysis) (MIRL) (20 kDa homologous restriction factor) (HRF-20) (HRF20) (1F5 antigen)	5
P08962	CD63 antigen (Melanoma-associated antigen ME491) (Ocular melanoma-associated antigen) (OMA81H) (Granulophysin) (Tetraspanin-30) (Tspan-30) (Lysosomal-associated membrane protein 3) (LAMP-3)	1
P60033	CD81 antigen (26 kDa cell surface protein TAPA-1) (Target of the antiproliferative antibody 1) (Tetraspanin-28) (Tspan-28)	2
P14209	CD99 antigen (T-cell surface glycoprotein E2) (E2 antigen) (Protein MIC2) (12E7)	3
Q15642	Cdc42-interacting protein 4 (Thyroid receptor-interacting protein 10) (TRIP-10) (Protein Felic) (Salt tolerant protein) (hSTP)	2
Q8N5K1	CDGSH iron sulfur domain-containing protein 2 (Endoplasmic reticulum intermembrane small protein) (MitoNEET-related 1 protein) (Miner1)	2
Q96JB5	CDK5 regulatory subunit-associated protein 3 (CDK5 activator-binding protein C53) (Protein HSF-27)	1
P51948	CDK-activating kinase assembly factor MAT1 (RING finger protein MAT1) (Menage a trois) (CDK7/cyclin-H assembly factor) (p36) (p35) (Cyclin-G1-interacting protein) (RING finger protein 66)	1
Q92600	Cell differentiation protein RCD1 homolog (Rcd-1)	2
P60953	Cell division control protein 42 homolog (G25K GTP-binding protein)	7
Q99459	Cell division cycle 5-like protein (Cdc5-like protein) (Pombe cdc5-related protein)	1
Q8IX12	Cell division cycle and apoptosis regulator protein 1 (Cell cycle and apoptosis regulatory protein 1) (CARP-1) (Death inducer with SAP domain)	1
P62633	Cellular nucleic acid-binding protein (CNBP) (Zinc finger protein 9)	5
P29373	Cellular retinoic acid-binding protein 2 (Cellular retinoic acid-binding protein II) (CRABP-II)	2
O43303	Centrosomal protein of 110 kDa (Cep110)	1
Q1MSJ5	Centrosome and spindle pole-associated protein 1	1
Q15782	Chitinase-3-like protein 2 (Chondrocyte protein 39) (YKL-39)	4
O00299	Chloride intracellular channel protein 1 (Nuclear chloride ion channel 27) (NCC27) (Chloride channel ABP) (Regulatory nuclear chloride ion channel protein) (hRNCC)	14
O15247	Chloride intracellular channel protein 2 (XAP121)	2
Q9Y696	Chloride intracellular channel protein 4 (Intracellular chloride ion channel protein p64H1)	20
Q9NZA1	Chloride intracellular channel protein 5	3
P83916	Chromobox protein homolog 1 (Heterochromatin protein 1 homolog beta) (HP1 beta) (Modifier 1 protein) (M31) (Heterochromatin protein p25) (HP1Hsbeta) (p25beta)	3
Q13185	Chromobox protein homolog 3 (Heterochromatin protein 1 homolog gamma) (HP1 gamma) (Modifier 2 protein) (HECH)	4
O75390	Citrate synthase, mitochondrial	11
Q00610	Clathrin heavy chain 1 (CLH-17)	63
P53675	Clathrin heavy chain 2 (CLH-22)	13
P09496	Clathrin light chain A (Lca)	2
Q9P2I0	Cleavage and polyadenylation specificity factor subunit 2 (Cleavage and polyadenylation specificity factor 100 kDa subunit) (CPSF 100 kDa subunit)	1
Q9UKF6	Cleavage and polyadenylation specificity factor subunit 3 (Cleavage and polyadenylation specificity factor 73 kDa subunit) (CPSF 73 kDa subunit) (mRNA 3'-end-processing endonuclease CPSF-73)	1
O43809	Cleavage and polyadenylation specificity factor subunit 5 (Cleavage and polyadenylation specificity factor 25 kDa subunit) (CPSF 25 kDa subunit) (Pre-mRNA cleavage factor Im 25 kDa subunit) (Nucleoside diphosphate-linked moiety X motif 21) (Nudix motif 21	6
Q16630	Cleavage and polyadenylation specificity factor subunit 6 (Cleavage and polyadenylation specificity factor 68 kDa subunit) (CPSF 68 kDa subunit) (Pre-mRNA cleavage factor Im 68 kDa subunit) (Protein HPBRII-4/7)	1
Q12996	Cleavage stimulation factor subunit 3 (Cleavage stimulation factor 77 kDa subunit) (CSTF 77 kDa subunit) (CF-1 77 kDa subunit)	2
P10909	Clusterin (Complement-associated protein SP-40,40) (Complement cytolysis inhibitor) (CLI) (NA1/NA2) (Apolipoprotein J) (Apo-J) (Testosterone-repressed prostate message 2) (TRPM-2) (Ku70-binding protein 1) (Aging-associated gene 4 protein)	2
Q99417	C-Myc-binding protein (Associate of Myc 1) (AMY-1)	2
Q14019	Coactosin-like protein	14
P53621	Coatomer subunit alpha (Alpha-coat protein) (Alpha-COP) (HEP-COP) (HEPCOP)	13
P53618	Coatomer subunit beta (Beta-coat protein) (Beta-COP)	14
P35606	Coatomer subunit beta' (Beta'-coat protein) (Beta'-COP) (p102)	13
P48444	Coatomer subunit delta (Delta-coat protein) (Delta-COP)	6
O14579	Coatomer subunit epsilon (Epsilon-coat protein) (Epsilon-COP)	5
Q9Y678	Coatomer subunit gamma (Gamma-coat protein) (Gamma-COP)	25
Q9UBF2	Coatomer subunit gamma-2 (Gamma-2-coat protein) (Gamma-2-COP)	5
P61923	Coatomer subunit zeta-1 (Zeta-1-coat protein) (Zeta-1 COP)	8
Q9P299	Coatomer subunit zeta-2 (Zeta-2-coat protein) (Zeta-2 COP)	1
P23528	Cofilin-1 (Cofilin, non-muscle isoform) (18 kDa phosphoprotein) (p18)	25
Q9Y281	Cofilin-2 (Cofilin, muscle isoform)	19
Q4G0S7	Coiled-coil domain-containing protein 152	1
Q4VC31	Coiled-coil domain-containing protein 58	3
Q76M96	Coiled-coil domain-containing protein 80 (Down-regulated by oncogenes protein 1) (Up-regulated in BRS-3 deficient mouse homolog)	1
Q9Y6H1	Coiled-coil-helix-coiled-coil-helix domain-containing protein 2, mitochondrial (HCV NS2 trans-regulated protein) (NS2TP) (Aging-associated gene 10 protein)	1
O75534	Cold shock domain-containing protein E1 (UNR protein) (N-ras upstream gene protein)	2
Q14011	Cold-inducible RNA-binding protein (Glycine-rich RNA-binding protein CIRP) (A18 hnRNP)	4
P02452	Collagen alpha-1(I) chain (Alpha-1 type I collagen)	33
P02461	Collagen alpha-1(III) chain	13
P20908	Collagen alpha-1(V) chain	10
P12109	Collagen alpha-1(VI) chain	26
P27658	Collagen alpha-1(VIII) chain (Endothelial collagen)	5
P12107	Collagen alpha-1(XI) chain	2
Q99715	Collagen alpha-1(XII) chain	6
Q05707	Collagen alpha-1(XIV) chain (Undulin)	5
P08123	Collagen alpha-2(I) chain (Alpha-2 type I collagen)	32
P12110	Collagen alpha-2(VI) chain	13
P12111	Collagen alpha-3(VI) chain	83
Q96CG8	Collagen triple helix repeat-containing protein 1 (NMTC1 protein)	2
Q86X83	COMM domain-containing protein 2	1
Q9UBI1	COMM domain-containing protein 3 (Protein Bup) (Protein PIL)	3
Q9H0A8	COMM domain-containing protein 4	2
P00736	Complement C1r subcomponent (Complement component 1, r subcomponent)	9
P09871	Complement C1s subcomponent (Complement component 1 subcomponent s) (C1 esterase)	6
P01024	Complement C3 (C3 and PZP-like alpha-2-macroglobulin domain-containing protein 1)	2
P0C0L4	Complement C4-A (Acidic complement C4) (C3 and PZP-like alpha-2-macroglobulin domain-containing protein 2)	3
Q07021	Complement component 1 Q subcomponent-binding protein, mitochondrial (Glycoprotein gC1qBP) (C1qBP) (GC1q-R protein) (Hyaluronan-binding protein 1) (Mitochondrial matrix protein p32) (p33)	4
P10643	Complement component C7	2
P00746	Complement factor D (C3 convertase activator) (Properdin factor D) (Adipsin)	9
P29279	Connective tissue growth factor (Hypertrophic chondrocyte-specific protein 24)	3
Q14746	Conserved oligomeric Golgi complex subunit 2 (COG complex subunit 2) (Component of oligomeric Golgi complex 2) (Low density lipoprotein receptor defect C-complementing protein)	1
Q9BT78	COP9 signalosome complex subunit 4 (Signalosome subunit 4) (JAB1-containing signalosome subunit 4)	10
Q7L5N1	COP9 signalosome complex subunit 6 (Signalosome subunit 6) (JAB1-containing signalosome subunit 6) (Vpr-interacting protein) (hVIP) (MOV34 homolog)	6
Q9UBW8	COP9 signalosome complex subunit 7a (Signalosome subunit 7a) (JAB1-containing signalosome subunit 7a) (Dermal papilla-derived protein 10)	5
Q9H9Q2	COP9 signalosome complex subunit 7b (Signalosome subunit 7b) (JAB1-containing signalosome subunit 7b)	2
Q99627	COP9 signalosome complex subunit 8 (Signalosome subunit 8) (JAB1-containing signalosome subunit 8) (COP9 homolog) (hCOP9)	4
Q99829	Copine-1 (Copine I)	9
O75131	Copine-3 (Copine III)	3
O00244	Copper transport protein ATOX1 (Metal transport protein ATX1)	2
Q9BR76	Coronin-1B (Coronin-2)	6
Q9ULV4	Coronin-1C (Coronin-3) (hCRNN4)	9
P28845	Corticosteroid 11-beta-dehydrogenase isozyme 1 (11-beta-hydroxysteroid dehydrogenase 1) (11-beta-HSD1)	1
P17812	CTP synthase 1 (UTP--ammonia ligase 1) (CTP synthetase 1)	5
Q9Y240	C-type lectin domain family 11 member A (Stem cell growth factor) (Lymphocyte secreted C-type lectin) (p47) (C-type lectin superfamily member 3)	2
Q9UBG0	C-type mannose receptor 2 (Macrophage mannose receptor 2) (Urokinase-type plasminogen activator receptor-associated protein) (Urokinase receptor-associated protein) (Endocytic receptor 180)	13
Q13620	Cullin-4B (CUL-4B)	8
Q93034	Cullin-5 (CUL-5) (Vasopressin-activated calcium-mobilizing receptor 1) (VACM-1)	1
Q86VP6	Cullin-associated NEDD8-dissociated protein 1 (Cullin-associated and neddylation-dissociated protein 1) (p120 CAND1) (TBP-interacting protein TIP120A) (TBP-interacting protein of 120 kDa A)	15
P42830	C-X-C motif chemokine 5 (Small-inducible cytokine B5) (Epithelial-derived neutrophil-activating protein 78) (Neutrophil-activating peptide ENA-78) (ENA-78(1-78))	2
P42771	Cyclin-dependent kinase inhibitor 2A, isoforms 1/2/3 (Cyclin-dependent kinase 4 inhibitor A) (CDK4I) (p16-INK4a) (p16INK4A) (Multiple tumor suppressor 1) (MTS-1)	1
P01040	Cystatin-A (Cystatin-AS) (Stefin-A)	2
P04080	Cystatin-B (Stefin-B) (Liver thiol proteinase inhibitor) (CPI-B)	4
P01034	Cystatin-C (Cystatin-3) (Neuroendocrine basic polypeptide) (Gamma-trace) (Post-gamma-globulin)	6
P21291	Cysteine and glycine-rich protein 1 (Cysteine-rich protein 1)	12
Q16527	Cysteine and glycine-rich protein 2 (Cysteine-rich protein 2) (Smooth muscle cell LIM protein) (SmLIM) (LIM domain only protein 5)	3
P50238	Cysteine-rich protein 1 (CRP-1) (Cysteine-rich intestinal protein) (CRIP) (Cysteine-rich heart protein) (CRHP)	2
P52943	Cysteine-rich protein 2 (CRP2) (Protein ESP1)	3
P49589	Cysteinyl-tRNA synthetase, cytoplasmic (Cysteine--tRNA ligase) (CysRS)	4
P00167	Cytochrome b5	4
O43169	Cytochrome b5 type B (Cytochrome b5 outer mitochondrial membrane isoform)	4
P31930	Cytochrome b-c1 complex subunit 1, mitochondrial (Ubiquinol-cytochrome-c reductase complex core protein 1) (Core protein I) (Complex III subunit 1)	7
P22695	Cytochrome b-c1 complex subunit 2, mitochondrial (Ubiquinol-cytochrome-c reductase complex core protein 2) (Core protein II) (Complex III subunit 2)	8
P14927	Cytochrome b-c1 complex subunit 7 (Ubiquinol-cytochrome c reductase complex 14 kDa protein) (Complex III subunit 7) (Complex III subunit VII) (QP-C)	5
P47985	Cytochrome b-c1 complex subunit Rieske, mitochondrial (Ubiquinol-cytochrome c reductase iron-sulfur subunit) (Rieske iron-sulfur protein) (RISP) (Complex III subunit 5)	5
P99999	Cytochrome c	12
P14406	Cytochrome c oxidase polypeptide 7A2, mitochondrial (Cytochrome c oxidase polypeptide VIIa-liver/heart) (Cytochrome c oxidase subunit VIIa-L)	2
P00403	Cytochrome c oxidase subunit 2 (Cytochrome c oxidase polypeptide II)	8
P20674	Cytochrome c oxidase subunit 5A, mitochondrial (Cytochrome c oxidase polypeptide Va)	7
P10606	Cytochrome c oxidase subunit 5B, mitochondrial (Cytochrome c oxidase polypeptide Vb)	4
P14854	Cytochrome c oxidase subunit 6B1 (Cytochrome c oxidase subunit VIb isoform 1) (COX VIb-1)	4
P09669	Cytochrome c oxidase subunit 6C (Cytochrome c oxidase polypeptide VIc)	4
P08574	Cytochrome c1, heme protein, mitochondrial (Ubiquinol-cytochrome-c reductase complex cytochrome c1 subunit) (Cytochrome c-1) (Cytochrome b-c1 complex subunit 4) (Complex III subunit 4) (Complex III subunit IV)	3
Q8WWM9	Cytoglobin (Histoglobin) (HGb) (Stellate cell activation-associated protein)	8
P21399	Cytoplasmic aconitate hydratase (Aconitase) (Citrate hydro-lyase) (Iron-responsive element-binding protein 1) (IRE-BP 1) (Iron regulatory protein 1) (IRP1) (Ferritin repressor protein)	5
Q14204	Cytoplasmic dynein 1 heavy chain 1 (Cytoplasmic dynein heavy chain 1) (Dynein heavy chain, cytosolic)	7
Q13409	Cytoplasmic dynein 1 intermediate chain 2 (Cytoplasmic dynein intermediate chain 2) (Dynein intermediate chain 2, cytosolic) (DH IC-2)	2
Q9Y6G9	Cytoplasmic dynein 1 light intermediate chain 1 (Dynein light intermediate chain 1, cytosolic) (Dynein light chain A)	2
Q7L576	Cytoplasmic FMR1-interacting protein 1 (Specifically Rac1-associated protein 1) (Sra-1) (p140sra-1)	2
Q07065	Cytoskeleton-associated protein 4 (63 kDa membrane protein) (p63)	28
P28838	Cytosol aminopeptidase (Leucine aminopeptidase) (Leucyl aminopeptidase) (Leucine aminopeptidase 3) (LAP) (Proline aminopeptidase) (Prolyl aminopeptidase) (Peptidase S)	5
O00154	Cytosolic acyl coenzyme A thioester hydrolase (Long chain acyl-CoA thioester hydrolase) (Acyl-CoA thioesterase 7) (CTE-IIa) (CTE-II) (Brain acyl-CoA hydrolase)	7
Q9Y5Y2	Cytosolic Fe-S cluster assembly factor NUBP2 (Nucleotide-binding protein 2) (NBP 2)	2
Q96KP4	Cytosolic non-specific dipeptidase (CNDP dipeptidase 2) (Glutamate carboxypeptidase-like protein 1) (Peptidase A)	5
P49902	Cytosolic purine 5'-nucleotidase (Cytosolic 5'-nucleotidase II)	2
O43175	D-3-phosphoglycerate dehydrogenase (3-PGDH)	13
P30046	D-dopachrome decarboxylase (D-dopachrome tautomerase) (Phenylpyruvate tautomerase II)	5
Q96HY6	DDRGK domain-containing protein 1	3
P78560	Death domain-containing protein CRADD (Caspase and RIP adapter with death domain) (RIP-associated protein with a death domain)	2
P07585	Decorin (Bone proteoglycan II) (PG-S2) (PG40)	7
Q9BTZ2	Dehydrogenase/reductase SDR family member 4 (Short-chain dehydrogenase/reductase family member 4) (NADPH-dependent carbonyl reductase/NADP-retinol dehydrogenase) (PHCR) (Peroxisomal short-chain alcohol dehydrogenase) (PSCD) (NADPH-dependent retinol dehydr	4
Q9Y394	Dehydrogenase/reductase SDR family member 7 (Retinal short-chain dehydrogenase/reductase 4) (retSDR4)	1
Q13011	Delta(3,5)-Delta(2,4)-dienoyl-CoA isomerase, mitochondrial	10
P54886	Delta-1-pyrroline-5-carboxylate synthetase (P5CS) (Aldehyde dehydrogenase family 18 member A1)	18
P13716	Delta-aminolevulinic acid dehydratase (ALADH) (Porphobilinogen synthase)	1
P32321	Deoxycytidylate deaminase (dCMP deaminase)	4
O43598	Deoxyribonucleoside 5'-monophosphate N-glycosidase (c-Myc-responsive protein Rcl)	2
P33316	Deoxyuridine 5'-triphosphate nucleotidohydrolase, mitochondrial (dUTPase) (dUTP pyrophosphatase)	7
Q8WVC6	Dephospho-CoA kinase domain-containing protein	2
P15924	Desmoplakin (DP) (250/210 kDa paraneoplastic pemphigus antigen)	6
P60981	Destrin (Actin-depolymerizing factor) (ADF)	18
Q9Y295	Developmentally-regulated GTP-binding protein 1 (DRG-1) (Neural precursor cell expressed developmentally down-regulated protein 3) (NEDD-3)	2
Q9NR28	Diablo homolog, mitochondrial (Second mitochondria-derived activator of caspase) (Smac protein) (Direct IAP-binding protein with low pI)	5
P09622	Dihydrolipoyl dehydrogenase, mitochondrial (Dihydrolipoamide dehydrogenase) (Glycine cleavage system L protein)	8
P10515	Dihydrolipoyllysine-residue acetyltransferase component of pyruvate dehydrogenase complex, mitochondrial (Pyruvate dehydrogenase complex E2 subunit) (PDC-E2) (Dihydrolipoamide S-acetyltransferase component of pyruvate dehydrogenase complex) (70 kDa mitoch	4
P36957	Dihydrolipoyllysine-residue succinyltransferase component of 2-oxoglutarate dehydrogenase complex, mitochondrial (Dihydrolipoamide succinyltransferase component of 2-oxoglutarate dehydrogenase complex) (E2) (E2K)	4
P09417	Dihydropteridine reductase (HDHPR) (Quinoid dihydropteridine reductase)	4
Q16555	Dihydropyrimidinase-related protein 2 (DRP-2) (Collapsin response mediator protein 2) (CRMP-2) (N2A3)	19
Q14195	Dihydropyrimidinase-related protein 3 (DRP-3) (Unc-33-like phosphoprotein) (ULIP protein) (Collapsin response mediator protein 4) (CRMP-4)	1
P53634	Dipeptidyl-peptidase 1 (Dipeptidyl-peptidase I) (DPP-I) (Cathepsin C) (Cathepsin J) (Dipeptidyl transferase)	6
Q9UHL4	Dipeptidyl-peptidase 2 (Dipeptidyl-peptidase II) (DPP II) (Dipeptidyl aminopeptidase II) (Quiescent cell proline dipeptidase) (Dipeptidyl peptidase 7)	2
Q9NY33	Dipeptidyl-peptidase 3 (Dipeptidyl-peptidase III) (DPP III) (Dipeptidyl aminopeptidase III) (Dipeptidyl arylamidase III)	3
O95989	Diphosphoinositol polyphosphate phosphohydrolase 1 (DIPP-1) (Diadenosine 5',5'''-P1,P6-hexaphosphate hydrolase 1) (Nucleoside diphosphate-linked moiety X motif 3) (Nudix motif 3)	2
Q9UKF2	Disintegrin and metalloproteinase domain-containing protein 30 (ADAM 30)	1
Q16531	DNA damage-binding protein 1 (Damage-specific DNA-binding protein 1) (UV-damaged DNA-binding factor) (DDB p127 subunit) (DNA damage-binding protein a) (DDBa) (UV-damaged DNA-binding protein 1) (UV-DDB 1) (Xeroderma pigmentosum group E-complementing protei	9
P49736	DNA replication licensing factor MCM2 (Minichromosome maintenance protein 2 homolog) (Nuclear protein BM28)	3
P25205	DNA replication licensing factor MCM3 (DNA polymerase alpha holoenzyme-associated protein P1) (RLF subunit beta) (P102 protein) (P1-MCM3)	5
P33991	DNA replication licensing factor MCM4 (CDC21 homolog) (P1-CDC21)	6
P33992	DNA replication licensing factor MCM5 (CDC46 homolog) (P1-CDC46)	2
Q14566	DNA replication licensing factor MCM6 (p105MCM)	5
P33993	DNA replication licensing factor MCM7 (CDC47 homolog) (P1.1-MCM3)	6
P11387	DNA topoisomerase 1 (DNA topoisomerase I)	5
Q02880	DNA topoisomerase 2-beta (DNA topoisomerase II, beta isozyme)	2
P27695	DNA-(apurinic or apyrimidinic site) lyase (Apurinic-apyrimidinic endonuclease 1) (AP endonuclease 1) (APEX nuclease) (APEN) (Protein REF-1)	4
P16989	DNA-binding protein A (Cold shock domain-containing protein A) (Single-strand DNA-binding protein NF-GMB)	2
P52434	DNA-directed RNA polymerases I, II, and III subunit RPABC3 (RNA polymerases I, II, and III subunit ABC3) (DNA-directed RNA polymerase II subunit H) (DNA-directed RNA polymerases I, II, and III 17.1 kDa polypeptide) (RPB17) (hRPB8) (RPB8)	2
O60884	DnaJ homolog subfamily A member 2 (HIRA-interacting protein 4) (Cell cycle progression restoration gene 3 protein) (Dnj3) (Dj3) (Renal carcinoma antigen NY-REN-14)	1
Q9UBS4	DnaJ homolog subfamily B member 11 (ER-associated dnaJ protein 3) (ERj3p) (ERdj3) (ER-associated Hsp40 co-chaperone) (ER-associated DNAJ) (HEDJ) (hDj9) (PWP1-interacting protein 4) (APOBEC1-binding protein 2) (ABBP-2)	4
O60762	Dolichol-phosphate mannosyltransferase (Dolichol-phosphate mannose synthase) (DPM synthase) (Dolichyl-phosphate beta-D-mannosyltransferase) (Mannose-P-dolichol synthase) (MPD synthase)	2
Q9P2X0	Dolichol-phosphate mannosyltransferase subunit 3 (Dolichyl-phosphate beta-D-mannosyltransferase subunit 3) (Dolichol-phosphate mannose synthase subunit 3) (DPM synthase complex subunit 3) (Mannose-P-dolichol synthase subunit 3) (MPD synthase subunit 3) (P	1
P39656	Dolichyl-diphosphooligosaccharide--protein glycosyltransferase 48 kDa subunit (Oligosaccharyl transferase 48 kDa subunit)	8
P04843	Dolichyl-diphosphooligosaccharide--protein glycosyltransferase subunit 1 (Dolichyl-diphosphooligosaccharide--protein glycosyltransferase 67 kDa subunit) (Ribophorin-1) (Ribophorin I) (RPN-I)	16
P04844	Dolichyl-diphosphooligosaccharide--protein glycosyltransferase subunit 2 (Dolichyl-diphosphooligosaccharide--protein glycosyltransferase 63 kDa subunit) (Ribophorin-2) (Ribophorin II) (RPN-II) (RIBIIR)	15
P46977	Dolichyl-diphosphooligosaccharide--protein glycosyltransferase subunit STT3A (Oligosaccharyl transferase subunit STT3A) (B5) (Integral membrane protein 1) (Transmembrane protein TMC)	1
P49959	Double-strand break repair protein MRE11A (Meiotic recombination 11 homolog A) (MRE11 homolog A) (Meiotic recombination 11 homolog 1) (MRE11 homolog 1)	1
P55265	Double-stranded RNA-specific adenosine deaminase (DRADA) (136 kDa double-stranded RNA-binding protein) (p136) (K88DSRBP) (Interferon-inducible protein 4) (IFI-4)	3
O60469	Down syndrome cell adhesion molecule (CHD2)	2
Q16643	Drebrin (Developmentally-regulated brain protein)	1
Q8TEA8	D-tyrosyl-tRNA(Tyr) deacylase 1 (Histidyl-tRNA synthetase-related)	2
P36507	Dual specificity mitogen-activated protein kinase kinase 2 (MAP kinase kinase 2) (ERK activator kinase 2) (MAPK/ERK kinase 2) (MEK2)	2
Q9BVJ7	Dual specificity protein phosphatase 23 (Low molecular mass dual specificity phosphatase 3) (LDP-3) (VH1-like phosphatase Z)	2
P51452	Dual specificity protein phosphatase 3 (Dual specificity protein phosphatase VHR)	6
Q14203	Dynactin subunit 1 (150 kDa dynein-associated polypeptide) (DAP-150) (DP-150) (p150-glued) (p135)	10
Q13561	Dynactin subunit 2 (Dynactin complex 50 kDa subunit) (DCTN-50) (50 kDa dynein-associated polypeptide) (p50 dynamitin)	7
O75935	Dynactin subunit 3 (Dynactin complex subunit 22 kDa subunit) (p22)	3
O00429	Dynamin-1-like protein (Dynamin-like protein) (Dnm1p/Vps1p-like protein) (DVLP) (Dynamin family member proline-rich carboxyl-terminal domain less) (Dymple) (Dynamin-related protein 1) (Dynamin-like protein 4) (Dynamin-like protein IV) (HdynIV)	5
P50570	Dynamin-2	6
P63167	Dynein light chain 1, cytoplasmic (Dynein light chain LC8-type 1) (8 kDa dynein light chain) (DLC8) (Protein inhibitor of neuronal nitric oxide synthase) (PIN)	6
Q96FJ2	Dynein light chain 2, cytoplasmic (Dynein light chain LC8-type 2)	6
Q9NP97	Dynein light chain roadblock-type 1 (Dynein light chain 2A, cytoplasmic) (Dynein-associated protein Km23) (Roadblock domain-containing protein 1) (Bithoraxoid-like protein) (BLP)	5
P63172	Dynein light chain Tctex-type 1 (T-complex testis-specific protein 1 homolog) (Protein CW-1)	3
Q14118	Dystroglycan (Dystrophin-associated glycoprotein 1)	1
Q14258	E3 ubiquitin/ISG15 ligase TRIM25 (Ubiquitin/ISG15-conjugating enzyme TRIM25) (Tripartite motif-containing protein 25) (Zinc finger protein 147) (Estrogen-responsive finger protein) (RING finger protein 147)	2
Q9ULT8	E3 ubiquitin-protein ligase HECTD1 (HECT domain-containing protein 1) (E3 ligase for inhibin receptor) (EULIR)	2
Q15075	Early endosome antigen 1 (Endosome-associated protein p162) (Zinc finger FYVE domain-containing protein 2)	10
Q13822	Ectonucleotide pyrophosphatase/phosphodiesterase family member 2 (E-NPP 2) (Extracellular lysophospholipase D) (LysoPLD) (Autotaxin)	6
Q96C19	EF-hand domain-containing protein D2 (Swiprosin-1)	3
Q12805	EGF-containing fibulin-like extracellular matrix protein 1 (Fibulin-3) (FIBL-3) (Fibrillin-like protein) (Extracellular protein S1-5)	4
O43854	EGF-like repeat and discoidin I-like domain-containing protein 3 (Developmentally-regulated endothelial cell locus 1 protein) (Integrin-binding protein DEL1)	2
Q9H4M9	EH domain-containing protein 1 (Testilin) (hPAST1)	9
Q9NZN4	EH domain-containing protein 2	15
Q15717	ELAV-like protein 1 (Hu-antigen R) (HuR)	3
P13804	Electron transfer flavoprotein subunit alpha, mitochondrial (Alpha-ETF)	19
P38117	Electron transfer flavoprotein subunit beta (Beta-ETF)	15
P68104	Elongation factor 1-alpha 1 (EF-1-alpha-1) (eEF1A-1) (Elongation factor Tu) (EF-Tu) (Leukocyte receptor cluster member 7)	25
Q05639	Elongation factor 1-alpha 2 (EF-1-alpha-2) (eEF1A-2) (Statin S1)	4
P24534	Elongation factor 1-beta (EF-1-beta)	4
P29692	Elongation factor 1-delta (EF-1-delta) (Antigen NY-CO-4)	9
P26641	Elongation factor 1-gamma (EF-1-gamma) (eEF-1B gamma)	12
P13639	Elongation factor 2 (EF-2)	50
Q96RP9	Elongation factor G 1, mitochondrial (mEF-G 1) (Elongation factor G1)	2
P43897	Elongation factor Ts, mitochondrial (EF-TsMt)	2
P49411	Elongation factor Tu, mitochondrial (EF-Tu) (P43)	23
Q9Y6C2	EMILIN-1 (Elastin microfibril interface-located protein 1) (Elastin microfibril interfacer 1)	2
Q9Y371	Endophilin-B1 (SH3 domain-containing GRB2-like protein B1) (Bax-interacting factor 1) (Bif-1)	1
Q9NZ08	Endoplasmic reticulum aminopeptidase 1 (Adipocyte-derived leucine aminopeptidase) (A-LAP) (ARTS-1) (Aminopeptidase PILS) (Puromycin-insensitive leucyl-specific aminopeptidase) (PILS-AP) (Type 1 tumor necrosis factor receptor shedding aminopeptidase regula	3
P30040	Endoplasmic reticulum protein ERp29 (ERp31) (ERp28)	12
Q9BS26	Endoplasmic reticulum resident protein ERp44 (Thioredoxin domain-containing protein 4)	2
P14625	Endoplasmin (Heat shock protein 90 kDa beta member 1) (94 kDa glucose-regulated protein) (GRP94) (gp96 homolog) (Tumor rejection antigen 1)	53
O60869	Endothelial differentiation-related factor 1 (EDF-1) (Multiprotein-bridging factor 1) (MBF1)	1
P84090	Enhancer of rudimentary homolog	1
Q9NPA8	Enhancer of yellow 2 transcription factor homolog	1
Q9UHY7	Enolase-phosphatase E1 (2,3-diketo-5-methylthio-1-phosphopentane phosphatase) (MASA homolog)	2
Q9NTX5	Enoyl-CoA hydratase domain-containing protein 1	3
P30084	Enoyl-CoA hydratase, mitochondrial (Short chain enoyl-CoA hydratase) (SCEH) (Enoyl-CoA hydratase 1)	12
Q12929	Epidermal growth factor receptor kinase substrate 8	5
P61916	Epididymal secretory protein E1 (Niemann-Pick disease type C2 protein) (hE1)	6
P07099	Epoxide hydrolase 1 (Microsomal epoxide hydrolase) (Epoxide hydratase)	5
O75477	Erlin-1 (Endoplasmic reticulum lipid raft-associated protein 1) (Stomatin-prohibitin-flotillin-HflC/K domain-containing protein 1) (SPFH domain-containing protein 1) (Protein KE04)	1
O94905	Erlin-2 (Endoplasmic reticulum lipid raft-associated protein 2) (Stomatin-prohibitin-flotillin-HflC/K domain-containing protein 2) (SPFH domain-containing protein 2)	4
Q96HE7	ERO1-like protein alpha (ERO1-L-alpha) (Oxidoreductin-1-L-alpha) (Endoplasmic oxidoreductin-1-like protein)	5
P27105	Erythrocyte band 7 integral membrane protein (Stomatin) (Protein 7.2b)	4
P60842	Eukaryotic initiation factor 4A-I (eIF-4A-I) (ATP-dependent RNA helicase eIF4A-1)	27
Q14240	Eukaryotic initiation factor 4A-II (eIF-4A-II) (ATP-dependent RNA helicase eIF4A-2)	8
P15170	Eukaryotic peptide chain release factor GTP-binding subunit ERF3A (Eukaryotic peptide chain release factor subunit 3a) (G1 to S phase transition protein 1 homolog)	2
Q8IYD1	Eukaryotic peptide chain release factor GTP-binding subunit ERF3B (Eukaryotic peptide chain release factor subunit 3b) (G1 to S phase transition protein 2 homolog)	2
P62495	Eukaryotic peptide chain release factor subunit 1 (Eukaryotic release factor 1) (TB3-1) (Protein Cl1)	3
O43324	Eukaryotic translation elongation factor 1 epsilon-1 (Multisynthetase complex auxiliary component p18) (Elongation factor p18)	4
P41567	Eukaryotic translation initiation factor 1 (eIF1) (Protein translation factor SUI1 homolog) (Sui1iso1) (A121)	3
P47813	Eukaryotic translation initiation factor 1A, X-chromosomal (eIF-1A X isoform) (eIF-4C)	6
O60739	Eukaryotic translation initiation factor 1b (eIF1b) (Protein translation factor SUI1 homolog GC20)	3
P05198	Eukaryotic translation initiation factor 2 subunit 1 (Eukaryotic translation initiation factor 2 subunit alpha) (eIF-2-alpha)	9
P20042	Eukaryotic translation initiation factor 2 subunit 2 (Eukaryotic translation initiation factor 2 subunit beta) (eIF-2-beta)	2
P41091	Eukaryotic translation initiation factor 2 subunit 3 (Eukaryotic translation initiation factor 2 subunit gamma) (eIF-2-gamma)	3
Q9BY44	Eukaryotic translation initiation factor 2A (eIF-2A) (65 kDa eukaryotic translation initiation factor 2A)	1
Q14152	Eukaryotic translation initiation factor 3 subunit A (eIF3a) (Eukaryotic translation initiation factor 3 subunit 10) (eIF-3-theta) (eIF3 p167) (eIF3 p180) (eIF3 p185)	21
P55884	Eukaryotic translation initiation factor 3 subunit B (eIF3b) (Eukaryotic translation initiation factor 3 subunit 9) (eIF-3-eta) (eIF3 p116) (eIF3 p110) (Prt1 homolog) (hPrt1)	11
Q99613	Eukaryotic translation initiation factor 3 subunit C (eIF3c) (Eukaryotic translation initiation factor 3 subunit 8) (eIF3 p110)	13
O15371	Eukaryotic translation initiation factor 3 subunit D (eIF3d) (Eukaryotic translation initiation factor 3 subunit 7) (eIF-3-zeta) (eIF3 p66)	7
P60228	Eukaryotic translation initiation factor 3 subunit E (eIF3e) (Eukaryotic translation initiation factor 3 subunit 6) (eIF-3 p48) (Viral integration site protein INT-6 homolog)	4
O00303	Eukaryotic translation initiation factor 3 subunit F (eIF3f) (Eukaryotic translation initiation factor 3 subunit 5) (eIF-3-epsilon) (eIF3 p47)	6
O75821	Eukaryotic translation initiation factor 3 subunit G (eIF3g) (Eukaryotic translation initiation factor 3 subunit 4) (eIF-3-delta) (Eukaryotic translation initiation factor 3 RNA-binding subunit) (eIF-3 RNA-binding subunit) (eIF3 p44) (eIF3 p42)	3
O15372	Eukaryotic translation initiation factor 3 subunit H (eIF3h) (Eukaryotic translation initiation factor 3 subunit 3) (eIF-3 gamma) (eIF3 p40 subunit)	2
Q13347	Eukaryotic translation initiation factor 3 subunit I (eIF3i) (Eukaryotic translation initiation factor 3 subunit 2) (eIF-3-beta) (eIF3 p36) (TGF-beta receptor-interacting protein 1) (TRIP-1)	2
O75822	Eukaryotic translation initiation factor 3 subunit J (eIF3j) (Eukaryotic translation initiation factor 3 subunit 1) (eIF-3-alpha) (eIF3 p35)	2
Q9UBQ5	Eukaryotic translation initiation factor 3 subunit K (eIF3k) (Eukaryotic translation initiation factor 3 subunit 12) (eIF-3 p25) (eIF-3 p28) (Muscle-specific gene M9 protein) (PLAC-24)	7
Q9Y262	Eukaryotic translation initiation factor 3 subunit L (eIF3l) (Eukaryotic translation initiation factor 3 subunit E-interacting protein) (Eukaryotic translation initiation factor 3 subunit 6-interacting protein)	5
Q7L2H7	Eukaryotic translation initiation factor 3 subunit M (eIF3m) (PCI domain-containing protein 1) (Fetal lung protein B5) (hFL-B5)	4
Q04637	Eukaryotic translation initiation factor 4 gamma 1 (eIF-4-gamma 1) (p220)	9
P78344	Eukaryotic translation initiation factor 4 gamma 2 (eIF-4-gamma 2) (p97) (Death-associated protein 5) (DAP-5)	3
O43432	Eukaryotic translation initiation factor 4 gamma 3 (eIF-4-gamma 3) (eIF-4-gamma II) (eIF4GII)	3
P06730	Eukaryotic translation initiation factor 4E (eIF-4E) (mRNA cap-binding protein) (eIF-4F 25 kDa subunit)	4
Q15056	Eukaryotic translation initiation factor 4H (eIF-4H) (Williams-Beuren syndrome chromosomal region 1 protein)	5
P55010	Eukaryotic translation initiation factor 5 (eIF-5)	4
P63241	Eukaryotic translation initiation factor 5A-1 (eIF-5A-1) (Eukaryotic initiation factor 5A isoform 1) (eIF-5A) (eIF-4D) (Rev-binding factor)	15
O60841	Eukaryotic translation initiation factor 5B (eIF-5B) (Translation initiation factor IF-2)	6
P56537	Eukaryotic translation initiation factor 6 (eIF-6) (B4 integrin interactor) (CAB) (p27(BBP)) (B(2)GCN homolog)	8
Q9NV70	Exocyst complex component 1 (Exocyst complex component Sec3)	1
Q96KP1	Exocyst complex component 2 (Exocyst complex component Sec5)	2
O60645	Exocyst complex component 3 (Exocyst complex component Sec6)	1
Q96A65	Exocyst complex component 4 (Exocyst complex component Sec8)	1
Q9Y2D4	Exocyst complex component 6B (Exocyst complex component Sec15B) (SEC15-like protein 2)	1
Q9NVH0	Exonuclease 3'-5' domain-containing protein 2 (Exonuclease 3'-5' domain-like-containing protein 2)	2
Q13868	Exosome complex exonuclease RRP4 (Ribosomal RNA-processing protein 4) (Exosome component 2)	1
O14980	Exportin-1 (Exp1) (Chromosome region maintenance 1 protein homolog)	5
P55060	Exportin-2 (Exp2) (Importin-alpha re-exporter) (Chromosome segregation 1-like protein) (Cellular apoptosis susceptibility protein)	12
Q9BSJ8	Extended synaptotagmin-1 (E-Syt1) (Membrane-bound C2 domain-containing protein) (Protein FAM62A)	5
P15311	Ezrin (p81) (Cytovillin) (Villin-2)	7
Q9Y5B9	FACT complex subunit SPT16 (Facilitates chromatin transcription complex subunit SPT16) (hSPT16) (FACT 140 kDa subunit) (FACTp140) (Chromatin-specific transcription elongation factor 140 kDa subunit)	6
Q08945	FACT complex subunit SSRP1 (Facilitates chromatin transcription complex subunit SSRP1) (Facilitates chromatin transcription complex 80 kDa subunit) (FACT 80 kDa subunit) (Chromatin-specific transcription elongation factor 80 kDa subunit) (Structure-specif	4
P52907	F-actin-capping protein subunit alpha-1 (CapZ alpha-1)	10
P47755	F-actin-capping protein subunit alpha-2 (CapZ alpha-2)	7
P47756	F-actin-capping protein subunit beta (CapZ beta)	16
Q92945	Far upstream element-binding protein 2 (FUSE-binding protein 2) (KH type-splicing regulatory protein) (KSRP) (p75)	11
P14324	Farnesyl pyrophosphate synthetase (FPP synthetase) (Farnesyl diphosphate synthetase)	2
Q16658	Fascin (Singed-like protein) (55 kDa actin-bundling protein) (p55)	10
P49327	Fatty acid synthase	56
P15090	Fatty acid-binding protein, adipocyte (A-FABP) (AFABP) (Fatty acid-binding protein 4) (Adipocyte lipid-binding protein) (ALBP)	7
Q01469	Fatty acid-binding protein, epidermal (E-FABP) (Fatty acid-binding protein 5) (Psoriasis-associated fatty acid-binding protein homolog) (PA-FABP)	14
P05413	Fatty acid-binding protein, heart (Heart-type fatty acid-binding protein) (H-FABP) (Muscle fatty acid-binding protein) (M-FABP) (Mammary-derived growth inhibitor) (MDGI)	2
Q96AC1	Fermitin family homolog 2 (Pleckstrin homology domain-containing family C member 1) (Kindlin-2) (Mitogen-inducible gene 2 protein) (MIG-2)	8
P02794	Ferritin heavy chain (Ferritin H subunit) (Cell proliferation-inducing gene 15 protein)	10
P02792	Ferritin light chain (Ferritin L subunit)	7
P35555	Fibrillin-1	3
P21802	Fibroblast growth factor receptor 2 (FGFR-2) (Keratinocyte growth factor receptor) (K-sam)	1
P02751	Fibronectin (FN) (Cold-insoluble globulin) (CIG)	93
P23142	Fibulin-1 (FIBL-1)	4
P21333	Filamin-A (Alpha-filamin) (Filamin-1) (Endothelial actin-binding protein) (Actin-binding protein 280) (ABP-280) (Non-muscle filamin)	120
O75369	Filamin-B (FLN-B) (Beta-filamin) (Actin-binding-like protein) (Thyroid autoantigen) (Truncated actin-binding protein) (Truncated ABP) (ABP-280 homolog) (ABP-278) (Filamin 3) (Filamin homolog 1) (Fh1)	48
Q14315	Filamin-C (Gamma-filamin) (Filamin-2) (Protein FLNc) (Actin-binding-like protein) (ABP-L) (ABP-280-like protein)	85
Q96AY3	FK506-binding protein 10 (Peptidyl-prolyl cis-trans isomerase) (PPIase) (Immunophilin FKBP65) (65 kDa FK506-binding protein) (FKBP65)	12
Q9NYL4	FK506-binding protein 11 (Peptidyl-prolyl cis-trans isomerase) (PPIase) (19 kDa FK506-binding protein) (FKBP-19)	1
P26885	FK506-binding protein 2 (Peptidyl-prolyl cis-trans isomerase) (PPIase) (13 kDa FKBP) (FKBP-13)	5
Q00688	FK506-binding protein 3 (Peptidyl-prolyl cis-trans isomerase) (PPIase) (25 kDa FKBP) (FKBP-25) (Rapamycin-selective 25 kDa immunophilin)	7
Q02790	FK506-binding protein 4 (Peptidyl-prolyl cis-trans isomerase) (PPIase) (HSP-binding immunophilin) (HBI) (FKBP52 protein) (52 kDa FK506-binding protein) (FKBP59) (p59 protein)	5
Q13451	FK506-binding protein 5 (Peptidyl-prolyl cis-trans isomerase) (PPIase) (51 kDa FK506-binding protein) (FKBP-51) (54 kDa progesterone receptor-associated immunophilin) (FKBP54) (P54) (FF1 antigen) (HSP90-binding immunophilin) (Androgen-regulated protein 6)	4
Q9Y680	FK506-binding protein 7 (Peptidyl-prolyl cis-trans isomerase) (PPIase) (FKBP-23)	3
P30043	Flavin reductase (FR) (NADPH-dependent diaphorase) (NADPH-flavin reductase) (FLR) (Biliverdin reductase B) (BVR-B) (Biliverdin-IX beta-reductase) (Green heme-binding protein) (GHBP)	8
O75955	Flotillin-1	1
Q12841	Follistatin-related protein 1 (Follistatin-like 1)	10
Q13642	Four and a half LIM domains protein 1 (FHL-1) (Skeletal muscle LIM-protein 1) (SLIM 1)	2
Q14192	Four and a half LIM domains protein 2 (FHL-2) (Skeletal muscle LIM-protein 3) (SLIM 3) (LIM domain protein DRAL)	8
P51114	Fragile X mental retardation syndrome-related protein 1 (hFXR1p)	2
P04075	Fructose-bisphosphate aldolase A (Muscle-type aldolase) (Lung cancer antigen NY-LU-1)	21
P09972	Fructose-bisphosphate aldolase C (Brain-type aldolase)	5
P07954	Fumarate hydratase, mitochondrial (Fumarase)	7
P16930	Fumarylacetoacetase (FAA) (Fumarylacetoacetate hydrolase) (Beta-diketonase)	3
Q6P587	Fumarylacetoacetate hydrolase domain-containing protein 1 (YISK-like)	2
P51570	Galactokinase (Galactose kinase)	5
P09382	Galectin-1 (Lectin galactoside-binding soluble 1) (Beta-galactoside-binding lectin L-14-I) (Lactose-binding lectin 1) (S-Lac lectin 1) (Galaptin) (14 kDa lectin) (HPL) (HBL) (Putative MAPK-activating protein PM12)	18
P17931	Galectin-3 (Galactose-specific lectin 3) (Mac-2 antigen) (IgE-binding protein) (35 kDa lectin) (Carbohydrate-binding protein 35) (CBP 35) (Laminin-binding protein) (Lectin L-29) (L-31) (Galactoside-binding protein) (GALBP)	8
Q08380	Galectin-3-binding protein (Lectin galactoside-binding soluble 3-binding protein) (Mac-2-binding protein) (Mac-2 BP) (Tumor-associated antigen 90K) (Basement membrane autoantigen p105)	9
P47929	Galectin-7 (Gal-7) (HKL-14) (PI7) (p53-induced gene 1 protein)	1
Q9UEY8	Gamma-adducin (Adducin-like protein 70)	2
O95166	Gamma-aminobutyric acid receptor-associated protein (GABA(A) receptor-associated protein) (MM46)	2
P09104	Gamma-enolase (2-phospho-D-glycerate hydro-lyase) (Neural enolase) (Neuron-specific enolase) (NSE) (Enolase 2)	8
Q92820	Gamma-glutamyl hydrolase (Gamma-Glu-X carboxypeptidase) (Conjugase) (GH)	3
O75223	Gamma-glutamylcyclotransferase (Cytochrome c-releasing factor 21)	3
P36269	Gamma-glutamyltransferase 5 (GGT 5) (Gamma-glutamyltranspeptidase 5) (Gamma-glutamyltransferase-like activity 1) (Gamma-glutamyl transpeptidase-related enzyme) (GGT-rel)	12
Q16666	Gamma-interferon-inducible protein 16 (Ifi-16) (Interferon-inducible myeloid differentiation transcriptional activator)	5
P17900	Ganglioside GM2 activator (GM2-AP) (Cerebroside sulfate activator protein) (Shingolipid activator protein 3) (SAP-3)	2
P57764	Gasdermin-D (Gasdermin domain-containing protein 1)	1
O95479	GDH/6PGL endoplasmic bifunctional protein	4
Q9H488	GDP-fucose protein O-fucosyltransferase 1 (Peptide-O-fucosyltransferase 1) (O-FucT-1)	5
O60547	GDP-mannose 4,6 dehydratase (GDP-D-mannose dehydratase) (GMD)	4
P06396	Gelsolin (Actin-depolymerizing factor) (ADF) (Brevin) (AGEL)	10
O60763	General vesicular transport factor p115 (Protein USO1 homolog) (Transcytosis-associated protein) (TAP) (Vesicle-docking protein)	6
P60983	Glia maturation factor beta (GMF-beta)	5
O60234	Glia maturation factor gamma (GMF-gamma)	2
P07093	Glia-derived nexin (GDN) (Protease nexin I) (PN-1) (Protease inhibitor 7)	20
Q96EK6	Glucosamine 6-phosphate N-acetyltransferase (Phosphoglucosamine transacetylase) (Phosphoglucosamine acetylase)	4
P46926	Glucosamine-6-phosphate isomerase 1 (Glucosamine-6-phosphate deaminase 1) (GlcN6P deaminase 1) (Oscillin)	2
Q06210	Glucosamine--fructose-6-phosphate aminotransferase [isomerizing] 1 (Glutamine:fructose 6 phosphate amidotransferase 1) (GFAT 1) (D-fructose-6-phosphate amidotransferase 1) (Hexosephosphate aminotransferase 1)	6
O94808	Glucosamine--fructose-6-phosphate aminotransferase [isomerizing] 2 (Glutamine:fructose 6 phosphate amidotransferase 2) (GFAT 2) (D-fructose-6-phosphate amidotransferase 2) (Hexosephosphate aminotransferase 2)	3
P11413	Glucose-6-phosphate 1-dehydrogenase (G6PD)	26
P06744	Glucose-6-phosphate isomerase (GPI) (Phosphoglucose isomerase) (PGI) (Phosphohexose isomerase) (PHI) (Autocrine motility factor) (AMF) (Neuroleukin) (NLK) (Sperm antigen 36) (SA-36)	15
P14314	Glucosidase 2 subunit beta (Glucosidase II subunit beta) (Protein kinase C substrate 60.1 kDa protein heavy chain) (PKCSH) (80K-H protein)	7
P04062	Glucosylceramidase (Beta-glucocerebrosidase) (Acid beta-glucosidase) (D-glucosyl-N-acylsphingosine glucohydrolase) (Alglucerase) (Imiglucerase)	1
P00367	Glutamate dehydrogenase 1, mitochondrial (GDH)	22
P48507	Glutamate--cysteine ligase regulatory subunit (Gamma-glutamylcysteine synthetase regulatory subunit) (Gamma-ECS regulatory subunit) (GCS light chain) (Glutamate--cysteine ligase modifier subunit)	2
O94925	Glutaminase kidney isoform, mitochondrial (GLS) (L-glutamine amidohydrolase) (K-glutaminase)	7
P47897	Glutaminyl-tRNA synthetase (Glutamine--tRNA ligase) (GlnRS)	5
P35754	Glutaredoxin-1 (Thioltransferase-1) (TTase-1)	5
O76003	Glutaredoxin-3 (Thioredoxin-like protein 2) (PKC-interacting cousin of thioredoxin) (PKC-theta-interacting protein) (PKCq-interacting protein)	4
Q86SX6	Glutaredoxin-related protein 5	2
P07203	Glutathione peroxidase 1 (GSHPx-1) (GPx-1) (Cellular glutathione peroxidase)	14
Q96SL4	Glutathione peroxidase 7 (GSHPx-7) (CL683)	2
P00390	Glutathione reductase, mitochondrial (GRase)	6
Q9Y2Q3	Glutathione S-transferase kappa 1 (Glutathione S-transferase subunit 13) (GST 13-13) (GST class-kappa) (GSTK1-1) (hGSTK1)	18
P09488	Glutathione S-transferase Mu 1 (GSTM1-1) (GST class-mu 1) (GSTM1a-1a) (GSTM1b-1b) (HB subunit 4) (GTH4)	4
P28161	Glutathione S-transferase Mu 2 (GSTM2-2) (GST class-mu 2)	7
P21266	Glutathione S-transferase Mu 3 (GSTM3-3) (GST class-mu 3) (hGSTM3-3)	12
Q03013	Glutathione S-transferase Mu 4 (GSTM4-4) (GST class-mu 4) (GTS-Mu2)	4
P78417	Glutathione S-transferase omega-1 (GSTO 1-1)	8
P09211	Glutathione S-transferase P (GST class-pi) (GSTP1-1)	11
P30711	Glutathione S-transferase theta-1 (GST class-theta-1) (Glutathione transferase T1-1)	3
P0CG29	Glutathione S-transferase theta-2 (GST class-theta-2)	6
P48637	Glutathione synthetase (Glutathione synthase) (GSH synthetase) (GSH-S)	4
P04406	Glyceraldehyde-3-phosphate dehydrogenase (GAPDH)	40
P43304	Glycerol-3-phosphate dehydrogenase, mitochondrial (GPDH-M) (mtGPD)	9
P11216	Glycogen phosphorylase, brain form	29
P06737	Glycogen phosphorylase, liver form	11
P11217	Glycogen phosphorylase, muscle form (Myophosphorylase)	7
P41250	Glycyl-tRNA synthetase (Glycine--tRNA ligase) (GlyRS)	17
Q9HC38	Glyoxalase domain-containing protein 4	2
Q9UBQ7	Glyoxylate reductase/hydroxypyruvate reductase	7
P35052	Glypican-1	1
Q9Y625	Glypican-6	2
P49915	GMP synthase [glutamine-hydrolyzing] (Glutamine amidotransferase) (GMP synthetase)	1
Q92896	Golgi apparatus protein 1 (Golgi sialoglycoprotein MG-160) (E-selectin ligand 1) (ESL-1) (Cysteine-rich fibroblast growth factor receptor) (CFR-1)	3
Q9H4A6	Golgi phosphoprotein 3 (Coat protein GPP34) (Mitochondrial DNA absence factor) (MIDAS)	3
Q9H8Y8	Golgi reassembly-stacking protein 2 (GRS2) (Golgi reassembly-stacking protein of 55 kDa) (GRASP55) (p59) (Golgi phosphoprotein 6) (GOLPH6)	2
Q9H3P7	Golgi resident protein GCP60 (Acyl-CoA-binding domain-containing protein 3) (Golgi phosphoprotein 1) (GOLPH1) (Golgi complex-associated protein 1) (GOCAP1) (PBR- and PKA-associated protein 7) (Peripheral benzodiazepine receptor-associated protein PAP7)	2
O60565	Gremlin-1 (Cysteine knot superfamily 1, BMP antagonist 1) (Increased in high glucose protein 2) (IHG-2) (Down-regulated in Mos-transformed cells protein) (DAN domain family member 2) (Cell proliferation-inducing gene 2 protein)	3
Q9HAV7	GrpE protein homolog 1, mitochondrial (Mt-GrpE#1) (HMGE)	7
Q9UIJ7	GTP:AMP phosphotransferase mitochondrial (Adenylate kinase 3) (AK 3) (Adenylate kinase 3 alpha-like 1)	13
P01112	GTPase HRas (Transforming protein p21) (p21ras) (H-Ras-1) (c-H-ras) (Ha-Ras)	4
P01111	GTPase NRas (Transforming protein N-Ras)	3
P62826	GTP-binding nuclear protein Ran (GTPase Ran) (Ras-related nuclear protein) (Ras-like protein TC4) (Androgen receptor-associated protein 24)	12
Q15382	GTP-binding protein Rheb (Ras homolog enriched in brain)	4
Q9NR31	GTP-binding protein SAR1a (COPII-associated small GTPase)	8
Q9Y6B6	GTP-binding protein SAR1b (GTBPB)	6
P63096	Guanine nucleotide-binding protein G(i), alpha-1 subunit (Adenylate cyclase-inhibiting G alpha protein)	5
P04899	Guanine nucleotide-binding protein G(i), alpha-2 subunit (Adenylate cyclase-inhibiting G alpha protein)	10
Q9UBI6	Guanine nucleotide-binding protein G(I)/G(S)/G(O) subunit gamma-12	6
P62873	Guanine nucleotide-binding protein G(I)/G(S)/G(T) subunit beta-1 (Transducin beta chain 1)	8
P62879	Guanine nucleotide-binding protein G(I)/G(S)/G(T) subunit beta-2 (Transducin beta chain 2) (G protein subunit beta-2)	8
P08754	Guanine nucleotide-binding protein G(k) subunit alpha (G(i) alpha-3)	5
P50148	Guanine nucleotide-binding protein G(q) subunit alpha (Guanine nucleotide-binding protein alpha-q)	3
P63092	Guanine nucleotide-binding protein G(s) subunit alpha isoforms short (Adenylate cyclase-stimulating G alpha protein)	1
P29992	Guanine nucleotide-binding protein subunit alpha-11 (G-protein subunit alpha-11) (Guanine nucleotide-binding protein G(y) subunit alpha)	5
P63244	Guanine nucleotide-binding protein subunit beta-2-like 1 (Guanine nucleotide-binding protein subunit beta-like protein 12.3) (Receptor of activated protein kinase C 1) (RACK1) (Receptor for activated C kinase) (Cell proliferation-inducing gene 21 protein)	18
Q16774	Guanylate kinase (GMP kinase)	3
Q9NY12	H/ACA ribonucleoprotein complex subunit 1 (snoRNP protein GAR1) (Nucleolar protein family A member 1)	1
Q9NX24	H/ACA ribonucleoprotein complex subunit 2 (snoRNP protein NHP2) (Nucleolar protein family A member 2)	1
O60832	H/ACA ribonucleoprotein complex subunit 4 (Dyskerin) (Nucleolar protein family A member 4) (snoRNP protein DKC1) (Nopp140-associated protein of 57 kDa) (Nucleolar protein NAP57) (CBF5 homolog)	1
P00738	Haptoglobin	1
Q9P2D3	HEAT repeat-containing protein 5B	2
P08107	Heat shock 70 kDa protein 1 (HSP70.1) (HSP70-1/HSP70-2)	15
P34932	Heat shock 70 kDa protein 4 (Heat shock 70-related protein APG-2) (HSP70RY)	17
P17066	Heat shock 70 kDa protein 6 (Heat shock 70 kDa protein B')	5
P11142	Heat shock cognate 71 kDa protein (Heat shock 70 kDa protein 8)	34
Q92598	Heat shock protein 105 kDa (Heat shock 110 kDa protein) (Antigen NY-CO-25)	11
Q12931	Heat shock protein 75 kDa, mitochondrial (HSP 75) (Tumor necrosis factor type 1 receptor-associated protein) (TRAP-1) (TNFR-associated protein 1)	7
P04792	Heat shock protein beta-1 (HspB1) (Heat shock 27 kDa protein) (HSP 27) (Stress-responsive protein 27) (SRP27) (Estrogen-regulated 24 kDa protein) (28 kDa heat shock protein)	17
O14558	Heat shock protein beta-6 (HspB6) (Heat shock 20 kDa-like protein p20)	7
P07900	Heat shock protein HSP 90-alpha (HSP 86) (Renal carcinoma antigen NY-REN-38)	40
P08238	Heat shock protein HSP 90-beta (HSP 90) (HSP 84)	35
P54652	Heat shock-related 70 kDa protein 2 (Heat shock 70 kDa protein 2)	9
Q9H910	Hematological and neurological expressed 1-like protein (HN1-like protein)	2
Q9NRV9	Heme-binding protein 1 (p22HBP)	6
Q9Y5Z4	Heme-binding protein 2 (Placental protein 23) (PP23) (Protein SOUL)	3
P69905	Hemoglobin subunit alpha (Hemoglobin alpha chain) (Alpha-globin)	12
P68871	Hemoglobin subunit beta (Hemoglobin beta chain) (Beta-globin)	3
P02042	Hemoglobin subunit delta (Hemoglobin delta chain) (Delta-globin)	11
P02790	Hemopexin (Beta-1B-glycoprotein)	4
O14964	Hepatocyte growth factor-regulated tyrosine kinase substrate (Protein pp110) (Hrs)	2
P20823	Hepatocyte nuclear factor 1-alpha (HNF-1A) (Liver-specific transcription factor LF-B1) (LFB1)	1
P51858	Hepatoma-derived growth factor (HDGF) (High-mobility group protein 1-like 2) (HMG-1L2)	4
Q5SSJ5	Heterochromatin protein 1-binding protein 3 (Protein HP1-BP74)	9
Q99729	Heterogeneous nuclear ribonucleoprotein A/B (hnRNP A/B) (APOBEC1-binding protein 1) (ABBP-1)	4
Q13151	Heterogeneous nuclear ribonucleoprotein A0 (hnRNP A0)	5
P09651	Heterogeneous nuclear ribonucleoprotein A1 (hnRNP core protein A1) (Helix-destabilizing protein) (Single-strand RNA-binding protein)	14
Q32P51	Heterogeneous nuclear ribonucleoprotein A1-like 2 (hnRNP A1-like 2) (hnRNP core protein A1-like 2)	10
P51991	Heterogeneous nuclear ribonucleoprotein A3 (hnRNP A3)	9
Q14103	Heterogeneous nuclear ribonucleoprotein D0 (hnRNP D0) (AU-rich element RNA-binding protein 1)	6
O14979	Heterogeneous nuclear ribonucleoprotein D-like (hnRPD-like protein) (JKT41-binding protein) (AU-rich element RNA-binding factor) (Protein laAUF1)	3
P52597	Heterogeneous nuclear ribonucleoprotein F (hnRNP F) (Nucleolin-like protein mcs94-1)	7
P38159	Heterogeneous nuclear ribonucleoprotein G (hnRNP G) (RNA-binding motif protein, X chromosome) (Glycoprotein p43)	2
P31943	Heterogeneous nuclear ribonucleoprotein H (hnRNP H)	10
P55795	Heterogeneous nuclear ribonucleoprotein H2 (hnRNP H2) (Heterogeneous nuclear ribonucleoprotein H') (hnRNP H') (FTP-3)	5
P31942	Heterogeneous nuclear ribonucleoprotein H3 (hnRNP H3)	3
P61978	Heterogeneous nuclear ribonucleoprotein K (hnRNP K) (Transformation up-regulated nuclear protein) (TUNP)	14
P14866	Heterogeneous nuclear ribonucleoprotein L (hnRNP L)	7
Q8WVV9	Heterogeneous nuclear ribonucleoprotein L-like (hnRNPLL) (Stromal RNA-regulating factor)	1
P52272	Heterogeneous nuclear ribonucleoprotein M (hnRNP M)	2
O60506	Heterogeneous nuclear ribonucleoprotein Q (hnRNP Q) (Synaptotagmin-binding, cytoplasmic RNA-interacting protein) (Glycine- and tyrosine-rich RNA-binding protein) (GRY-RBP) (NS1-associated protein 1)	19
O43390	Heterogeneous nuclear ribonucleoprotein R (hnRNP R)	17
Q00839	Heterogeneous nuclear ribonucleoprotein U (hnRNP U) (Scaffold attachment factor A) (SAF-A) (p120) (pp120)	12
Q1KMD3	Heterogeneous nuclear ribonucleoprotein U-like protein 2 (Scaffold-attachment factor A2) (SAF-A2)	2
P22626	Heterogeneous nuclear ribonucleoproteins A2/B1 (hnRNP A2 / hnRNP B1)	12
P07910	Heterogeneous nuclear ribonucleoproteins C1/C2 (hnRNP C1 / hnRNP C2)	2
P19367	Hexokinase-1 (Hexokinase type I) (HK I) (Brain form hexokinase)	15
P09429	High mobility group protein B1 (High mobility group protein 1) (HMG-1)	10
P26583	High mobility group protein B2 (High mobility group protein 2) (HMG-2)	2
O15347	High mobility group protein B3 (High mobility group protein 4) (HMG-4) (High mobility group protein 2a) (HMG-2a)	3
P17096	High mobility group protein HMG-I/HMG-Y (HMG-I(Y)) (High mobility group AT-hook protein 1) (High mobility group protein A1)	2
P52926	High mobility group protein HMGI-C (High mobility group AT-hook protein 2)	1
P37235	Hippocalcin-like protein 1 (Visinin-like protein 3) (VILIP-3) (Calcium-binding protein BDR-1) (HLP2)	3
P49773	Histidine triad nucleotide-binding protein 1 (Adenosine 5'-monophosphoramidase) (Protein kinase C inhibitor 1) (Protein kinase C-interacting protein 1) (PKCI-1)	11
Q9BX68	Histidine triad nucleotide-binding protein 2 (HINT-2) (HINT-3) (HIT-17kDa) (PKCI-1-related HIT protein)	3
P12081	Histidyl-tRNA synthetase, cytoplasmic (Histidine--tRNA ligase) (HisRS)	2
P07305	Histone H1.0 (Histone H1(0)) (Histone H1')	3
Q02539	Histone H1.1	1
P16403	Histone H1.2 (Histone H1d)	7
P16401	Histone H1.5 (Histone H1a)	2
Q92522	Histone H1x	1
P0C0S8	Histone H2A type 1 (H2A.1)	3
P04908	Histone H2A type 1-B/E (H2A/m) (H2A.2) (H2A/a)	2
P20671	Histone H2A type 1-D (Histone H2A/g) (Histone H2A.3)	1
Q71UI9	Histone H2A.V (H2A.F/Z)	2
P33778	Histone H2B type 1-B (H2B.f) (H2B/f) (H2B.1)	7
P68431	Histone H3.1 (H3/a) (H3/b) (H3/c) (H3/d) (H3/f) (H3/h) (H3/i) (H3/j) (H3/k) (H3/l)	2
P84243	Histone H3.3	1
P62805	Histone H4	12
Q09028	Histone-binding protein RBBP4 (Retinoblastoma-binding protein 4) (RBBP-4) (Retinoblastoma-binding protein p48) (Chromatin assembly factor 1 subunit C) (CAF-1 subunit C) (Chromatin assembly factor I p48 subunit) (CAF-I 48 kDa subunit) (CAF-I p48) (Nucleoso	1
P30443	HLA class I histocompatibility antigen, A-1 alpha chain (MHC class I antigen A*1)	6
P01892	HLA class I histocompatibility antigen, A-2 alpha chain (MHC class I antigen A*2)	1
P50502	Hsc70-interacting protein (Hip) (Suppression of tumorigenicity protein 13) (Putative tumor suppressor ST13) (Protein FAM10A1) (Progesterone receptor-associated p48 protein) (Renal carcinoma antigen NY-REN-33)	6
Q16543	Hsp90 co-chaperone Cdc37 (Hsp90 chaperone protein kinase-targeting subunit) (p50Cdc37)	6
O00291	Huntingtin-interacting protein 1 (HIP-1) (Huntingtin-interacting protein I) (HIP-I)	2
Q9NX55	Huntingtin-interacting protein K (Huntingtin yeast partner K)	2
Q16836	Hydroxyacyl-coenzyme A dehydrogenase, mitochondrial (HCDH) (Short chain 3-hydroxyacyl-CoA dehydrogenase) (Medium and short chain L-3-hydroxyacyl-coenzyme A dehydrogenase)	8
P35914	Hydroxymethylglutaryl-CoA lyase, mitochondrial (HMG-CoA lyase) (3-hydroxy-3-methylglutarate-CoA lyase)	2
Q6YN16	Hydroxysteroid dehydrogenase-like protein 2	2
P00492	Hypoxanthine-guanine phosphoribosyltransferase (HGPRTase)	6
Q9Y4L1	Hypoxia up-regulated protein 1 (150 kDa oxygen-regulated protein) (Orp150)	16
P01834	Ig kappa chain C region	2
O14498	Immunoglobulin superfamily containing leucine-rich repeat protein	3
P52294	Importin subunit alpha-1 (Karyopherin subunit alpha-1) (SRP1-beta) (RAG cohort protein 2) (Nucleoprotein interactor 1) (NPI-1)	3
O00505	Importin subunit alpha-3 (Karyopherin subunit alpha-3) (SRP1-gamma) (Importin alpha Q2) (Qip2)	5
O00629	Importin subunit alpha-4 (Karyopherin subunit alpha-4) (Importin alpha Q1) (Qip1)	5
O60684	Importin subunit alpha-7 (Karyopherin subunit alpha-6)	3
Q14974	Importin subunit beta-1 (Karyopherin subunit beta-1) (Nuclear factor P97) (Importin-90)	24
Q8TEX9	Importin-4 (Imp4) (Importin-4b) (Imp4b) (Ran-binding protein 4) (RanBP4)	5
O00410	Importin-5 (Imp5) (Importin subunit beta-3) (Karyopherin beta-3) (Ran-binding protein 5) (RanBP5)	29
O95373	Importin-7 (Imp7) (Ran-binding protein 7) (RanBP7)	4
O14920	Inhibitor of nuclear factor kappa-B kinase subunit beta (I-kappa-B-kinase beta) (I-kappa-B kinase 2) (IKK2) (Nuclear factor NF-kappa-B inhibitor kinase beta) (NFKBIKB)	1
Q70UQ0	Inhibitor of nuclear factor kappa-B kinase-interacting protein (I kappa-B kinase interacting protein)	3
Q15181	Inorganic pyrophosphatase (Pyrophosphate phospho-hydrolase) (PPase)	12
Q9H2U2	Inorganic pyrophosphatase 2, mitochondrial (PPase 2) (Pyrophosphatase SID6-306)	3
Q9BY32	Inosine triphosphate pyrophosphatase (ITPase) (Putative oncogene protein hlc14-06-p)	2
P12268	Inosine-5'-monophosphate dehydrogenase 2 (IMP dehydrogenase 2) (IMPDH-II) (IMPD 2)	17
P29218	Inositol monophosphatase (Inositol-1(or 4)-monophosphatase) (IMPase) (Lithium-sensitive myo-inositol monophosphatase A1)	3
Q9Y6M1	Insulin-like growth factor 2 mRNA-binding protein 2 (IGF2 mRNA-binding protein 2) (IGF-II mRNA-binding protein 2) (Hepatocellular carcinoma autoantigen p62) (VICKZ family member 2)	10
O00425	Insulin-like growth factor 2 mRNA-binding protein 3 (IGF2 mRNA-binding protein 3) (IGF-II mRNA-binding protein 3) (KH domain-containing protein overexpressed in cancer) (hKOC) (VICKZ family member 3)	3
P01344	Insulin-like growth factor II (IGF-II) (Somatomedin-A)	5
P18065	Insulin-like growth factor-binding protein 2 (IGF-binding protein 2)	8
P22692	Insulin-like growth factor-binding protein 4 (IGF-binding protein 4)	12
P24593	Insulin-like growth factor-binding protein 5 (IGF-binding protein 5)	5
P24592	Insulin-like growth factor-binding protein 6 (IGF-binding protein 6)	4
Q16270	Insulin-like growth factor-binding protein 7 (IGF-binding protein 7) (MAC25 protein) (Prostacyclin-stimulating factor) (PGI2-stimulating factor) (IGFBP-rP1) (Tumor-derived adhesion factor) (TAF)	10
Q9UKX5	Integrin alpha-11	2
P08648	Integrin alpha-5 (Fibronectin receptor subunit alpha) (Integrin alpha-F) (VLA-5) (CD49 antigen-like family member E)	16
P06756	Integrin alpha-V (Vitronectin receptor subunit alpha)	8
P05556	Integrin beta-1 (Fibronectin receptor subunit beta) (Integrin VLA-4 subunit beta)	12
P18084	Integrin beta-5	4
Q13418	Integrin-linked protein kinase (ILK-1) (ILK-2) (59 kDa serine/threonine-protein kinase) (p59ILK)	5
P13164	Interferon-induced transmembrane protein 1 (Interferon-inducible protein 9-27) (Interferon-induced protein 17) (Leu-13 antigen)	2
Q01628	Interferon-induced transmembrane protein 3 (Interferon-inducible protein 1-8U)	3
Q7Z2Y8	Interferon-induced very large GTPase 1	2
P19525	Interferon-induced, double-stranded RNA-activated protein kinase (Interferon-inducible RNA-dependent protein kinase) (Eukaryotic translation initiation factor 2-alpha kinase 2) (eIF-2A protein kinase 2) (Protein kinase RNA-activated) (PKR) (p68 kinase) (P	3
O75569	Interferon-inducible double stranded RNA-dependent protein kinase activator A (Protein kinase, interferon-inducible double stranded RNA-dependent activator) (Protein activator of the interferon-induced protein kinase) (PKR-associated protein X) (PKR-assoc	2
Q12905	Interleukin enhancer-binding factor 2 (Nuclear factor of activated T-cells 45 kDa)	6
Q12906	Interleukin enhancer-binding factor 3 (Nuclear factor of activated T-cells 90 kDa) (NF-AT-90) (Double-stranded RNA-binding protein 76) (DRBP76) (Translational control protein 80) (TCP80) (Nuclear factor associated with dsRNA) (NFAR) (M-phase phosphoprotei	17
Q27J81	Inverted formin-2 (HBEBP2-binding protein C)	4
Q2TAA2	Isoamyl acetate-hydrolyzing esterase 1 homolog	3
Q96AB3	Isochorismatase domain-containing protein 2, mitochondrial	6
P50213	Isocitrate dehydrogenase [NAD] subunit alpha, mitochondrial (Isocitric dehydrogenase) (NAD(+)-specific ICDH)	9
O75874	Isocitrate dehydrogenase [NADP] cytoplasmic (IDH) (Cytosolic NADP-isocitrate dehydrogenase) (Oxalosuccinate decarboxylase) (NADP(+)-specific ICDH) (IDP)	11
P48735	Isocitrate dehydrogenase [NADP], mitochondrial (IDH) (Oxalosuccinate decarboxylase) (NADP(+)-specific ICDH) (IDP) (ICD-M)	5
P41252	Isoleucyl-tRNA synthetase, cytoplasmic (Isoleucine--tRNA ligase) (IleRS)	15
Q9NSE4	Isoleucyl-tRNA synthetase, mitochondrial (Isoleucine--tRNA ligase) (IleRS)	6
Q13907	Isopentenyl-diphosphate Delta-isomerase 1 (Isopentenyl pyrophosphate isomerase 1) (IPP isomerase 1)	2
P26440	Isovaleryl-CoA dehydrogenase, mitochondrial (IVD)	3
P14923	Junction plakoglobin (Desmoplakin-3) (Desmoplakin III) (Catenin gamma)	3
Q7Z4H8	KDEL motif-containing protein 2	7
Q07666	KH domain-containing, RNA-binding, signal transduction-associated protein 1 (p21 Ras GTPase-activating protein-associated p62) (GAP-associated tyrosine phosphoprotein p62) (Src-associated in mitosis 68 kDa protein) (Sam68) (p68)	3
Q86UP2	Kinectin (Kinesin receptor) (CG-1 antigen)	10
P33176	Kinesin-1 heavy chain (Ubiquitous kinesin heavy chain) (UKHC) (Conventional kinesin heavy chain)	12
Q63ZY3	KN motif and ankyrin repeat domain-containing protein 2 (Ankyrin repeat domain-containing protein 25) (SRC-1-interacting protein) (SRC1-interacting protein) (Matrix-remodeling-associated protein 3)	6
Q6YP21	Kynurenine--oxoglutarate transaminase 3 (Cysteine-S-conjugate beta-lyase 2) (Kynurenine aminotransferase III) (KATIII) (Kynurenine--glyoxylate transaminase) (Kynurenine--oxoglutarate transaminase III)	2
Q14657	L antigen family member 3 (Protein ITBA2) (Protein ESO-3)	2
Q08431	Lactadherin (Milk fat globule-EGF factor 8) (MFG-E8) (HMFG) (Breast epithelial antigen BA46) (MFGM) (SED1)	5
P02788	Lactotransferrin (Lactoferrin) (Talalactoferrin)	2
Q04760	Lactoylglutathione lyase (Methylglyoxalase) (Aldoketomutase) (Glyoxalase I) (Glx I) (Ketone-aldehyde mutase) (S-D-lactoylglutathione methylglyoxal lyase)	11
P02545	Lamin-A/C (70 kDa lamin) (Renal carcinoma antigen NY-REN-32)	10
P25391	Laminin subunit alpha-1 (Laminin A chain)	1
Q16363	Laminin subunit alpha-4	13
P07942	Laminin subunit beta-1 (Laminin B1 chain)	14
P55268	Laminin subunit beta-2 (S-laminin) (Laminin B1s chain)	4
P11047	Laminin subunit gamma-1 (Laminin B2 chain)	14
Q6PKG0	La-related protein 1 (La ribonucleoprotein domain family member 1)	2
Q14767	Latent-transforming growth factor beta-binding protein 2 (LTBP-2)	1
Q9BS40	Latexin (Endogenous carboxypeptidase inhibitor) (ECI) (Tissue carboxypeptidase inhibitor) (TCI) (MUM)	1
Q14696	LDLR chaperone MESD (Mesoderm development protein) (Mesoderm development candidate 2) (Renal carcinoma antigen NY-REN-61)	1
P29536	Leiomodin-1 (64 kDa autoantigen 1D) (64 kDa autoantigen 1D3) (64 kDa autoantigen D1) (Leiomodin, muscle form) (Smooth muscle leiomodin) (SM-Lmod) (Thyroid-associated ophthalmopathy autoantigen)	3
O95202	LETM1 and EF-hand domain-containing protein 1, mitochondrial (Leucine zipper-EF-hand-containing transmembrane protein 1)	4
P42704	Leucine-rich PPR motif-containing protein, mitochondrial (130 kDa leucine-rich protein) (LRP 130) (GP130)	26
Q8N1G4	Leucine-rich repeat-containing protein 47	2
Q96AG4	Leucine-rich repeat-containing protein 59	7
Q9P2J5	Leucyl-tRNA synthetase, cytoplasmic (Leucine--tRNA ligase) (LeuRS)	15
P30740	Leukocyte elastase inhibitor (LEI) (Monocyte/neutrophil elastase inhibitor) (M/NEI) (Serpin B1)	7
P09960	Leukotriene A-4 hydrolase (Leukotriene A(4) hydrolase) (LTA-4 hydrolase)	5
Q9NZU5	LIM and cysteine-rich domains protein 1 (Dyxin)	1
P48059	LIM and senescent cell antigen-like-containing domain protein 1 (Particularly interesting new Cys-His protein 1) (PINCH-1) (Renal carcinoma antigen NY-REN-48)	1
Q14847	LIM and SH3 domain protein 1 (LASP-1) (MLN 50)	7
Q9UHB6	LIM domain and actin-binding protein 1 (Epithelial protein lost in neoplasm)	2
Q8WWI1	LIM domain only protein 7 (LMO-7) (LOMP) (F-box only protein 20)	21
P31025	Lipocalin-1 (Von Ebner gland protein) (VEG protein) (Tear prealbumin) (TP) (Tear lipocalin) (Tlc)	2
Q93052	Lipoma-preferred partner (LIM domain-containing preferred translocation partner in lipoma)	1
P23141	Liver carboxylesterase 1 (Acyl coenzyme A:cholesterol acyltransferase) (ACAT) (Monocyte/macrophage serine esterase) (HMSE) (Serine esterase 1) (Brain carboxylesterase hBr1) (Triacylglycerol hydrolase) (TGH) (Egasyn) (Retinyl ester hydrolase) (REH)	4
P00338	L-lactate dehydrogenase A chain (LDH-A) (LDH muscle subunit) (LDH-M) (Renal carcinoma antigen NY-REN-59) (Cell proliferation-inducing gene 19 protein)	39
P07195	L-lactate dehydrogenase B chain (LDH-B) (LDH heart subunit) (LDH-H) (Renal carcinoma antigen NY-REN-46)	29
P36776	Lon protease homolog, mitochondrial (Lon protease-like protein) (LONP) (LONHs) (Mitochondrial ATP-dependent protease Lon) (Serine protease 15)	10
P24666	Low molecular weight phosphotyrosine protein phosphatase (LMW-PTPase) (Low molecular weight cytosolic acid phosphatase) (Red cell acid phosphatase 1) (Adipocyte acid phosphatase)	4
P51884	Lumican (Keratan sulfate proteoglycan lumican) (KSPG lumican)	6
P05455	Lupus La protein (Sjoegren syndrome type B antigen) (SS-B) (La ribonucleoprotein) (La autoantigen)	11
Q7Z4W1	L-xylulose reductase (XR) (Dicarbonyl/L-xylulose reductase) (Kidney dicarbonyl reductase) (kiDCR) (Carbonyl reductase II) (Sperm surface protein P34H)	5
Q9NRZ9	Lymphoid-specific helicase (SWI/SNF2-related matrix-associated actin-dependent regulator of chromatin subfamily A member 6) (Proliferation-associated SNF2-like protein)	2
P10253	Lysosomal alpha-glucosidase (Acid maltase) (Aglucosidase alfa)	7
O00754	Lysosomal alpha-mannosidase (Laman) (Lysosomal acid alpha-mannosidase) (Mannosidase alpha class 2B member 1) (Mannosidase, alpha B)	2
P10619	Lysosomal protective protein (Cathepsin A) (Carboxypeptidase C) (Protective protein for beta-galactosidase)	7
P42785	Lysosomal Pro-X carboxypeptidase (Prolylcarboxypeptidase) (PRCP) (Proline carboxypeptidase) (Angiotensinase C) (Lysosomal carboxypeptidase C)	3
Q14108	Lysosome membrane protein 2 (Lysosome membrane protein II) (LIMP II) (Scavenger receptor class B member 2) (85 kDa lysosomal membrane sialoglycoprotein) (LGP85) (CD36 antigen-like 2)	2
P11279	Lysosome-associated membrane glycoprotein 1 (LAMP-1) (CD107 antigen-like family member A)	5
P13473	Lysosome-associated membrane glycoprotein 2 (LAMP-2) (CD107 antigen-like family member B)	3
Q9Y4K0	Lysyl oxidase homolog 2 (Lysyl oxidase-like protein 2) (Lysyl oxidase-related protein 2) (Lysyl oxidase-related protein WS9-14)	2
Q15046	Lysyl-tRNA synthetase (Lysine--tRNA ligase) (LysRS)	4
P09603	Macrophage colony-stimulating factor 1 (CSF-1) (Lanimostim)	1
P14174	Macrophage migration inhibitory factor (MIF) (Phenylpyruvate tautomerase) (L-dopachrome tautomerase) (L-dopachrome isomerase) (Glycosylation-inhibiting factor) (GIF)	4
P40121	Macrophage-capping protein (Actin regulatory protein CAP-G)	4
Q86V88	Magnesium-dependent phosphatase 1 (MDP-1)	1
P04156	Major prion protein (PrP) (PrP27-30) (PrP33-35C) (ASCR)	1
Q14764	Major vault protein (MVP) (Lung resistance-related protein)	33
P40925	Malate dehydrogenase, cytoplasmic (Cytosolic malate dehydrogenase)	14
P40926	Malate dehydrogenase, mitochondrial	19
Q14165	Malectin	2
Q9ULC4	Malignant T cell amplified sequence 1 (MCT-1) (Multiple copies T-cell malignancies)	7
Q9UM22	Mammalian ependymin-related protein 1 (MERP-1) (Upregulated in colorectal cancer gene 1 protein)	4
Q96IJ6	Mannose-1-phosphate guanyltransferase alpha (GTP-mannose-1-phosphate guanylyltransferase alpha) (GDP-mannose pyrophosphorylase A)	2
Q9Y5P6	Mannose-1-phosphate guanyltransferase beta (GTP-mannose-1-phosphate guanylyltransferase beta) (GDP-mannose pyrophosphorylase B)	4
O60664	Mannose-6-phosphate receptor-binding protein 1 (Cargo selection protein TIP47) (47 kDa mannose 6-phosphate receptor-binding protein) (47 kDa MPR-binding protein) (Placental protein 17) (PP17)	21
Q13724	Mannosyl-oligosaccharide glucosidase (Processing A-glucosidase I)	2
Q8IW41	MAP kinase-activated protein kinase 5 (MAPK-activated protein kinase 5) (p38-regulated/activated protein kinase)	1
P43243	Matrin-3	11
P50281	Matrix metalloproteinase-14 (MMP-14) (Membrane-type matrix metalloproteinase 1) (MT-MMP 1) (Membrane-type-1 matrix metalloproteinase) (MT1-MMP) (MMP-X1)	2
O00264	Membrane-associated progesterone receptor component 1 (mPR)	7
O15173	Membrane-associated progesterone receptor component 2 (Progesterone membrane-binding protein) (Steroid receptor protein DG6)	5
P55145	Mesencephalic astrocyte-derived neurotrophic factor (Protein ARMET) (Arginine-rich protein)	7
P01033	Metalloproteinase inhibitor 1 (Tissue inhibitor of metalloproteinases) (TIMP-1) (Erythroid-potentiating activity) (EPA) (Fibroblast collagenase inhibitor) (Collagenase inhibitor)	14
P16035	Metalloproteinase inhibitor 2 (Tissue inhibitor of metalloproteinases 2) (TIMP-2) (CSC-21K)	7
P35625	Metalloproteinase inhibitor 3 (Tissue inhibitor of metalloproteinases 3) (TIMP-3) (Protein MIG-5)	4
O75431	Metaxin-2 (Mitochondrial outer membrane import complex protein 2)	3
Q9NZL9	Methionine adenosyltransferase 2 subunit beta (Methionine adenosyltransferase II beta) (MAT II beta) (Methionine adenosyltransferase 2 beta subunit) (DTDP-4-keto-6-deoxy-D-glucose 4-reductase)	3
P56192	Methionyl-tRNA synthetase, cytoplasmic (Methionine--tRNA ligase) (MetRS)	8
Q9HCC0	Methylcrotonoyl-CoA carboxylase beta chain, mitochondrial (MCCase subunit beta) (3-methylcrotonyl-CoA:carbon dioxide ligase subunit beta) (3-methylcrotonyl-CoA carboxylase non-biotin-containing subunit) (3-methylcrotonyl-CoA carboxylase 2)	1
Q9BQA1	Methylosome protein 50 (MEP-50) (WD repeat-containing protein 77) (Androgen receptor cofactor p44) (p44/Mep50)	2
Q9BV20	Methylthioribose-1-phosphate isomerase (MTR-1-P isomerase) (S-methyl-5-thioribose-1-phosphate isomerase) (Translation initiation factor eIF-2B subunit alpha/beta/delta-like protein)	3
P10620	Microsomal glutathione S-transferase 1 (Microsomal GST-1) (Microsomal GST-I)	5
O14880	Microsomal glutathione S-transferase 3 (Microsomal GST-3) (Microsomal GST-III)	3
Q9UPN3	Microtubule-actin cross-linking factor 1, isoforms 1/2/3/5 (Actin cross-linking family protein 7) (Macrophin-1) (Trabeculin-alpha) (620 kDa actin-binding protein) (ABP620)	1
P78559	Microtubule-associated protein 1A (MAP-1A) (Proliferation-related protein p80)	2
P46821	Microtubule-associated protein 1B (MAP-1B)	5
P27816	Microtubule-associated protein 4 (MAP-4)	14
Q15691	Microtubule-associated protein RP/EB family member 1 (APC-binding protein EB1) (End-binding protein 1) (EB1)	3
Q9Y6C9	Mitochondrial carrier homolog 2 (Met-induced mitochondrial protein)	5
Q9Y276	Mitochondrial chaperone BCS1 (h-BCS1) (BCS1-like protein)	2
Q9Y3D6	Mitochondrial fission 1 protein (Fis1 homolog) (hFis1) (Tetratricopeptide repeat protein 11) (TPR repeat protein 11)	4
Q9Y5L4	Mitochondrial import inner membrane translocase subunit Tim13	1
Q9Y3D7	Mitochondrial import inner membrane translocase subunit Tim16 (Mitochondria-associated granulocyte macrophage CSF-signaling molecule)	1
O43615	Mitochondrial import inner membrane translocase subunit TIM44	2
Q9Y5J7	Mitochondrial import inner membrane translocase subunit Tim9	2
Q15388	Mitochondrial import receptor subunit TOM20 homolog (Mitochondrial 20 kDa outer membrane protein) (Outer mitochondrial membrane receptor Tom20)	1
Q9NS69	Mitochondrial import receptor subunit TOM22 homolog (Translocase of outer membrane 22 kDa subunit homolog) (hTom22) (1C9-2)	6
O96008	Mitochondrial import receptor subunit TOM40 homolog (Translocase of outer membrane 40 kDa subunit homolog) (Protein Haymaker) (p38.5)	3
O94826	Mitochondrial import receptor subunit TOM70 (Mitochondrial precursor proteins import receptor) (Translocase of outer membrane 70 kDa subunit)	2
Q10713	Mitochondrial-processing peptidase subunit alpha (Alpha-MPP) (P-55)	2
O75439	Mitochondrial-processing peptidase subunit beta (Beta-MPP) (P-52)	2
P28482	Mitogen-activated protein kinase 1 (Extracellular signal-regulated kinase 2) (ERK-2) (Mitogen-activated protein kinase 2) (MAP kinase 2) (p42-MAPK) (ERT1)	5
Q16539	Mitogen-activated protein kinase 14 (Mitogen-activated protein kinase p38 alpha) (MAP kinase p38 alpha) (Cytokine suppressive anti-inflammatory drug-binding protein) (CSAID-binding protein) (MAX-interacting protein 2) (MAP kinase MXI2) (SAPK2A)	2
P27361	Mitogen-activated protein kinase 3 (Extracellular signal-regulated kinase 1) (ERK-1) (Insulin-stimulated MAP2 kinase) (MAP kinase 1) (MAPK 1) (p44-ERK1) (ERT2) (p44-MAPK) (Microtubule-associated protein 2 kinase)	3
Q9UHA4	Mitogen-activated protein kinase scaffold protein 1 (Mitogen-activated protein kinase kinase 1-interacting protein 1) (MEK-binding partner 1) (Mp1)	4
Q9Y2Q5	Mitogen-activated protein-binding protein-interacting protein (Late endosomal/lysosomal Mp1-interacting protein) (Roadblock domain-containing protein 3) (Endosomal adaptor protein p14)	6
Q96T76	MMS19 nucleotide excision repair protein homolog (hMMS19) (MMS19-like protein) (MET18 homolog)	2
P26038	Moesin (Membrane-organizing extension spike protein)	22
Q6UB35	Monofunctional C1-tetrahydrofolate synthase, mitochondrial (Formyltetrahydrofolate synthetase)	2
Q99685	Monoglyceride lipase (MGL) (Lysophospholipase homolog) (Lysophospholipase-like) (HU-K5)	2
Q7L9L4	Mps one binder kinase activator-like 1A (Mob1 homolog 1A) (Mob1A) (Mob1B) (Protein Mob4A)	2
P22234	Multifunctional protein ADE2	13
Q9NZM1	Myoferlin (Fer-1-like protein 3)	38
P08590	Myosin light chain 3 (Myosin light chain 1, slow-twitch muscle B/ventricular isoform) (MLC1SB) (Ventricular/slow twitch myosin alkali light chain) (Cardiac myosin light chain 1) (CMLC1)	1
Q15746	Myosin light chain kinase, smooth muscle (MLCK) (Telokin) (Kinase-related protein) (KRP)	4
P60660	Myosin light polypeptide 6 (Smooth muscle and nonmuscle myosin light chain alkali 6) (Myosin light chain alkali 3) (Myosin light chain 3) (LC17)	15
Q6WCQ1	Myosin phosphatase Rho-interacting protein (M-RIP) (Rho-interacting protein 3) (RIP3) (p116Rip)	4
P19105	Myosin regulatory light chain 12A (Myosin regulatory light chain MRLC3) (Myosin regulatory light chain 2, nonsarcomeric) (Myosin RLC) (MLC-2B)	12
P24844	Myosin regulatory light polypeptide 9 (Myosin regulatory light chain 9) (Myosin regulatory light chain MRLC1) (Myosin regulatory light chain 2, smooth muscle isoform) (Myosin RLC) (MLC-2C) (LC20)	14
P35580	Myosin-10 (Myosin heavy chain 10) (Myosin heavy chain, non-muscle IIb) (Non-muscle myosin heavy chain IIb) (NMMHC II-b) (Cellular myosin heavy chain, type B) (Non-muscle myosin heavy chain B) (NMMHC-B)	11
Q7Z406	Myosin-14 (Myosin heavy chain 14) (Myosin heavy chain, non-muscle IIc) (Non-muscle myosin heavy chain IIc) (NMHC II-C)	3
P35579	Myosin-9 (Myosin heavy chain 9) (Myosin heavy chain, non-muscle IIa) (Non-muscle myosin heavy chain IIa) (NMMHC II-a) (Cellular myosin heavy chain, type A) (Non-muscle myosin heavy chain A) (NMMHC-A)	110
O43795	Myosin-Ib (Myosin I alpha) (MMI-alpha) (MYH-1c)	3
O00159	Myosin-Ic (Myosin I beta) (MMI-beta) (MMIb)	6
O94832	Myosin-Id	5
Q9UM54	Myosin-VI (Unconventional myosin VI)	2
P58546	Myotrophin (Protein V-1)	8
P29966	Myristoylated alanine-rich C-kinase substrate (MARCKS) (Protein kinase C substrate, 80 kDa protein, light chain) (PKCSL)	1
P20933	N(4)-(beta-N-acetylglucosaminyl)-L-asparaginase (Glycosylasparaginase) (Aspartylglucosaminidase) (AGA) (N4-(N-acetyl-beta-glucosaminyl)-L-asparagine amidase)	1
O95865	N(G),N(G)-dimethylarginine dimethylaminohydrolase 2 (Dimethylarginine dimethylaminohydrolase 2) (DDAHII) (Dimethylargininase-2) (S-phase protein) (Protein G6a)	1
Q9UJ70	N-acetyl-D-glucosamine kinase (N-acetylglucosamine kinase) (GlcNAc kinase)	10
P15586	N-acetylglucosamine-6-sulfatase (G6S)	4
O95671	N-acetylserotonin O-methyltransferase-like protein (ASMTL)	4
Q9GZZ1	N-acetyltransferase 13 (N-acetyltransferase 5) (hNAT5) (N-acetyltransferase san homolog) (hSAN)	6
P15559	NAD(P)H dehydrogenase [quinone] 1 (Quinone reductase 1) (NAD(P)H:quinone oxidoreductase 1) (QR1) (DT-diaphorase) (DTD) (Azoreductase) (Phylloquinone reductase) (Menadione reductase)	10
O95299	NADH dehydrogenase [ubiquinone] 1 alpha subcomplex subunit 10, mitochondrial (NADH-ubiquinone oxidoreductase 42 kDa subunit) (Complex I-42kD) (CI-42kD)	2
Q86Y39	NADH dehydrogenase [ubiquinone] 1 alpha subcomplex subunit 11 (NADH-ubiquinone oxidoreductase subunit B14.7) (Complex I-B14.7) (CI-B14.7)	3
Q9P0J0	NADH dehydrogenase [ubiquinone] 1 alpha subcomplex subunit 13 (NADH-ubiquinone oxidoreductase B16.6 subunit) (Complex I-B16.6) (CI-B16.6) (Gene associated with retinoic-interferon-induced mortality 19 protein) (GRIM-19) (Cell death regulatory protein GRIM	5
O43678	NADH dehydrogenase [ubiquinone] 1 alpha subcomplex subunit 2 (NADH-ubiquinone oxidoreductase B8 subunit) (Complex I-B8) (CI-B8)	4
O00483	NADH dehydrogenase [ubiquinone] 1 alpha subcomplex subunit 4 (NADH-ubiquinone oxidoreductase MLRQ subunit) (Complex I-MLRQ) (CI-MLRQ)	4
Q16718	NADH dehydrogenase [ubiquinone] 1 alpha subcomplex subunit 5 (NADH-ubiquinone oxidoreductase 13 kDa-B subunit) (Complex I-13kD-B) (CI-13kD-B) (Complex I subunit B13)	4
P56556	NADH dehydrogenase [ubiquinone] 1 alpha subcomplex subunit 6 (NADH-ubiquinone oxidoreductase B14 subunit) (Complex I-B14) (CI-B14) (LYR motif-containing protein 6)	3
O95182	NADH dehydrogenase [ubiquinone] 1 alpha subcomplex subunit 7 (NADH-ubiquinone oxidoreductase subunit B14.5a) (Complex I-B14.5a) (CI-B14.5a)	2
P51970	NADH dehydrogenase [ubiquinone] 1 alpha subcomplex subunit 8 (NADH-ubiquinone oxidoreductase 19 kDa subunit) (Complex I-19kD) (CI-19kD) (Complex I-PGIV) (CI-PGIV)	2
Q16795	NADH dehydrogenase [ubiquinone] 1 alpha subcomplex subunit 9, mitochondrial (NADH-ubiquinone oxidoreductase 39 kDa subunit) (Complex I-39kD) (CI-39kD)	1
O96000	NADH dehydrogenase [ubiquinone] 1 beta subcomplex subunit 10 (NADH-ubiquinone oxidoreductase PDSW subunit) (Complex I-PDSW) (CI-PDSW)	4
O95168	NADH dehydrogenase [ubiquinone] 1 beta subcomplex subunit 4 (NADH-ubiquinone oxidoreductase B15 subunit) (Complex I-B15) (CI-B15)	2
O43674	NADH dehydrogenase [ubiquinone] 1 beta subcomplex subunit 5, mitochondrial (NADH-ubiquinone oxidoreductase SGDH subunit) (Complex I-SGDH) (CI-SGDH)	2
Q9Y6M9	NADH dehydrogenase [ubiquinone] 1 beta subcomplex subunit 9 (NADH-ubiquinone oxidoreductase B22 subunit) (Complex I-B22) (CI-B22) (LYR motif-containing protein 3)	1
P19404	NADH dehydrogenase [ubiquinone] flavoprotein 2, mitochondrial (NADH-ubiquinone oxidoreductase 24 kDa subunit)	4
O75306	NADH dehydrogenase [ubiquinone] iron-sulfur protein 2, mitochondrial (NADH-ubiquinone oxidoreductase 49 kDa subunit) (Complex I-49kD) (CI-49kD)	3
O75489	NADH dehydrogenase [ubiquinone] iron-sulfur protein 3, mitochondrial (NADH-ubiquinone oxidoreductase 30 kDa subunit) (Complex I-30kD) (CI-30kD)	10
O43920	NADH dehydrogenase [ubiquinone] iron-sulfur protein 5 (NADH-ubiquinone oxidoreductase 15 kDa subunit) (Complex I-15 kDa) (CI-15 kDa)	5
O75380	NADH dehydrogenase [ubiquinone] iron-sulfur protein 6, mitochondrial (NADH-ubiquinone oxidoreductase 13 kDa-A subunit) (Complex I-13kD-A) (CI-13kD-A)	2
O75251	NADH dehydrogenase [ubiquinone] iron-sulfur protein 7, mitochondrial (NADH-ubiquinone oxidoreductase 20 kDa subunit) (Complex I-20kD) (CI-20kD) (PSST subunit)	4
O00217	NADH dehydrogenase [ubiquinone] iron-sulfur protein 8, mitochondrial (NADH-ubiquinone oxidoreductase 23 kDa subunit) (Complex I-23kD) (CI-23kD) (TYKY subunit)	3
Q9UHQ9	NADH-cytochrome b5 reductase 1 (b5R.1) (NAD(P)H:quinone oxidoreductase type 3 polypeptide A2) (Humb5R2)	2
P00387	NADH-cytochrome b5 reductase 3 (Cytochrome b5 reductase) (Diaphorase-1)	10
P28331	NADH-ubiquinone oxidoreductase 75 kDa subunit, mitochondrial (Complex I-75kD) (CI-75kD)	5
P48163	NADP-dependent malic enzyme (NADP-ME) (Malic enzyme 1)	5
P16435	NADPH--cytochrome P450 reductase (CPR)	3
Q13765	Nascent polypeptide-associated complex subunit alpha (NAC-alpha) (Alpha-NAC)	6
Q15843	NEDD8 (Ubiquitin-like protein Nedd8) (Neddylin) (Neural precursor cell expressed developmentally down-regulated protein 8) (NEDD-8)	3
Q8TBC4	NEDD8-activating enzyme E1 catalytic subunit (Ubiquitin-like modifier-activating enzyme 3) (Ubiquitin-activating enzyme 3) (NEDD8-activating enzyme E1C) (Ubiquitin-activating enzyme E1C)	2
P61081	NEDD8-conjugating enzyme Ubc12 (Ubiquitin-conjugating enzyme E2 M) (NEDD8 protein ligase) (NEDD8 carrier protein)	7
Q8IXH7	Negative elongation factor C/D (NELF-C/D) (TH1-like protein)	1
O43402	Neighbor of COX4 (Protein FAM158B)	3
Q8NF91	Nesprin-1 (Enaptin) (Myocyte nuclear envelope protein 1) (Myne-1) (Nuclear envelope spectrin repeat protein 1) (Synaptic nuclear envelope protein 1) (Syne-1)	2
Q09666	Neuroblast differentiation-associated protein AHNAK (Desmoyokin)	111
P21359	Neurofibromin (Neurofibromatosis-related protein NF-1)	1
O14786	Neuropilin-1 (Vascular endothelial cell growth factor 165 receptor)	2
Q9Y639	Neuroplastin (Stromal cell-derived receptor 1) (SDR-1)	1
Q14697	Neutral alpha-glucosidase AB (Glucosidase II subunit alpha) (Alpha-glucosidase 2)	32
Q15758	Neutral amino acid transporter B(0) (ATB(0)) (Sodium-dependent neutral amino acid transporter type 2) (RD114/simian type D retrovirus receptor) (Baboon M7 virus receptor) (Solute carrier family 1 member 5)	4
P59665	Neutrophil defensin 1 (HNP-1) (HP-1) (Defensin, alpha 1)	3
Q0ZGT2	Nexilin (F-actin binding protein) (Nelin)	1
P55769	NHP2-like protein 1 (High mobility group-like nuclear protein 2 homolog 1) (U4/U6.U5 tri-snRNP 15.5 kDa protein) (OTK27) (hSNU13)	4
Q96TA1	Niban-like protein 1 (Protein FAM129B) (Meg-3)	16
Q9HAN9	Nicotinamide mononucleotide adenylyltransferase 1 (NMN adenylyltransferase 1) (Nicotinate-nucleotide adenylyltransferase 1) (NaMN adenylyltransferase 1)	2
P40261	Nicotinamide N-methyltransferase	17
P43490	Nicotinamide phosphoribosyltransferase (NAmPRTase) (Pre-B-cell colony-enhancing factor 1) (Pre-B cell-enhancing factor) (Visfatin)	5
P14543	Nidogen-1 (NID-1) (Entactin)	6
Q14112	Nidogen-2 (NID-2) (Osteonidogen)	15
O15118	Niemann-Pick C1 protein	1
Q86X76	Nitrilase homolog 1	1
Q9NQR4	Nitrilase homolog 2	5
P05204	Non-histone chromosomal protein HMG-17 (High-mobility group nucleosome-binding domain-containing protein 2)	1
Q15233	Non-POU domain-containing octamer-binding protein (NonO protein) (54 kDa nuclear RNA- and DNA-binding protein) (p54(nrb)) (p54nrb) (55 kDa nuclear protein) (NMT55) (DNA-binding p52/p100 complex, 52 kDa subunit)	9
P22307	Non-specific lipid-transfer protein (Propanoyl-CoA C-acyltransferase) (NSL-TP) (Sterol carrier protein 2) (SCP-2) (Sterol carrier protein X) (SCP-X) (SCP-chi) (SCPX)	15
O60443	Non-syndromic hearing impairment protein 5 (Inversely correlated with estrogen receptor expression 1) (ICERE-1)	1
Q9UNZ2	NSFL1 cofactor p47 (p97 cofactor p47) (UBX domain-containing protein 2C)	2
P51688	N-sulphoglucosamine sulphohydrolase (Sulfoglucosamine sulfamidase) (Sulphamidase)	3
P49321	Nuclear autoantigenic sperm protein (NASP)	2
Q9Y266	Nuclear migration protein nudC (Nuclear distribution protein C homolog)	4
Q14980	Nuclear mitotic apparatus protein 1 (NuMA protein) (SP-H antigen)	8
Q9UHY1	Nuclear receptor-binding protein	3
P61970	Nuclear transport factor 2 (NTF-2) (Placental protein 15) (PP15)	7
P67809	Nuclease-sensitive element-binding protein 1 (Y-box-binding protein 1) (Y-box transcription factor) (YB-1) (CCAAT-binding transcription factor I subunit A) (CBF-A) (Enhancer factor I subunit A) (EFI-A) (DNA-binding protein B) (DBPB)	5
Q02818	Nucleobindin-1 (CALNUC)	5
Q14978	Nucleolar and coiled-body phosphoprotein 1 (Nucleolar phosphoprotein p130) (Nucleolar 130 kDa protein) (140 kDa nucleolar phosphoprotein) (Nopp140) (Hepatitis C virus NS5A-transactivated protein 13) (HCV NS5A-transactivated protein 13)	1
Q9Y2X3	Nucleolar protein 58 (Nucleolar protein 5)	2
Q9NR30	Nucleolar RNA helicase 2 (Nucleolar RNA helicase II) (Nucleolar RNA helicase Gu) (RH II/Gu) (Gu-alpha) (DEAD box protein 21)	3
P17480	Nucleolar transcription factor 1 (Upstream-binding factor 1) (UBF-1) (Autoantigen NOR-90)	1
P19338	Nucleolin (Protein C23)	20
P06748	Nucleophosmin (NPM) (Nucleolar phosphoprotein B23) (Numatrin) (Nucleolar protein NO38)	5
O75607	Nucleoplasmin-3	1
Q9BVL2	Nucleoporin p58/p45 (Nucleoporin-like protein 1)	3
P12270	Nucleoprotein TPR	2
Q6DKJ4	Nucleoredoxin	2
P15531	Nucleoside diphosphate kinase A (NDP kinase A) (Tumor metastatic process-associated protein) (Metastasis inhibition factor nm23) (nm23-H1) (Granzyme A-activated DNase) (GAAD)	21
P22392	Nucleoside diphosphate kinase B (NDP kinase B) (nm23-H2) (C-myc purine-binding transcription factor PUF)	20
Q9BSD7	Nucleoside-triphosphatase C1orf57 (NTPase) (Nucleoside triphosphate phosphohydrolase)	3
P55209	Nucleosome assembly protein 1-like 1 (NAP-1-related protein) (hNRP)	6
Q99733	Nucleosome assembly protein 1-like 4 (Nucleosome assembly protein 2) (NAP2)	2
Q9H173	Nucleotide exchange factor SIL1 (BiP-associated protein) (BAP)	1
Q8WVJ2	NudC domain-containing protein 2	3
Q9NTK5	Obg-like ATPase 1 (GTP-binding protein 9)	9
Q9NX40	OCIA domain-containing protein 1 (Ovarian carcinoma immunoreactive antigen)	4
Q56VL3	OCIA domain-containing protein 2 (Ovarian carcinoma immunoreactive antigen-like protein)	2
Q9NRN5	Olfactomedin-like protein 3 (HNOEL-iso) (hOLF44)	8
Q9Y3B8	Oligoribonuclease, mitochondrial (Small fragment nuclease) (RNA exonuclease 2 homolog)	2
P04181	Ornithine aminotransferase, mitochondrial (Ornithine--oxo-acid aminotransferase)	8
Q92882	Osteoclast-stimulating factor 1	4
Q8WZ82	Ovarian cancer-associated gene 2 protein	1
Q9BZF1	Oxysterol-binding protein-related protein 8 (OSBP-related protein 8)	1
Q8WX93	Palladin (Sarcoma antigen NY-SAR-77) (SIH002)	11
P50897	Palmitoyl-protein thioesterase 1 (PPT-1) (Palmitoyl-protein hydrolase 1)	1
Q6P1J9	Parafibromin (Cell division cycle protein 73 homolog) (Hyperparathyroidism 2 protein)	1
Q8WXF1	Paraspeckle component 1 (Paraspeckle protein 1)	2
P20962	Parathymosin	1
Q8NB37	Parkinson disease 7 domain-containing protein 1	2
Q9BRP8	Partner of Y14 and mago (Protein wibg homolog)	1
O00151	PDZ and LIM domain protein 1 (Elfin) (LIM domain protein CLP-36) (C-terminal LIM domain protein 1)	8
Q96JY6	PDZ and LIM domain protein 2 (PDZ-LIM protein mystique) (PDZ-LIM protein)	6
P50479	PDZ and LIM domain protein 4 (LIM protein RIL) (Reversion-induced LIM protein)	4
Q96HC4	PDZ and LIM domain protein 5 (Enigma homolog) (Enigma-like PDZ and LIM domains protein)	14
Q9NR12	PDZ and LIM domain protein 7 (LIM mineralization protein) (LMP) (Protein enigma)	11
A6NKB5	Pecanex-like protein 2	4
Q9UBV8	Peflin (PEF protein with a long N-terminal hydrophobic domain) (Penta-EF hand domain-containing protein 1)	3
P26022	Pentraxin-related protein PTX3 (Pentaxin-related protein PTX3) (Tumor necrosis factor-inducible gene 14 protein) (TSG-14)	10
P62937	Peptidyl-prolyl cis-trans isomerase A (PPIase A) (Cyclophilin A) (Cyclosporin A-binding protein)	25
P23284	Peptidyl-prolyl cis-trans isomerase B (PPIase) (Cyclophilin B) (S-cyclophilin) (SCYLP) (CYP-S1)	32
P45877	Peptidyl-prolyl cis-trans isomerase C (PPIase) (Cyclophilin C)	2
P62942	Peptidyl-prolyl cis-trans isomerase FKBP1A (PPIase FKBP1A) (FK506-binding protein 1A) (FKBP-1A) (Rotamase) (Immunophilin FKBP12) (12 kDa FKBP)	7
O95302	Peptidyl-prolyl cis-trans isomerase FKBP9 (PPIase FKBP9) (FK506-binding protein 9) (FKBP-9) (Rotamase) (63 kDa FK506-binding protein) (63 kDa FKBP)	3
O43447	Peptidyl-prolyl cis-trans isomerase H (PPIase H) (U-snRNP-associated cyclophilin SnuCyp-20) (USA-CYP) (Small nuclear ribonucleoprotein particle-specific cyclophilin H) (CypH)	1
Q13526	Peptidyl-prolyl cis-trans isomerase NIMA-interacting 1 (Rotamase Pin1) (PPIase Pin1)	3
Q9Y237	Peptidyl-prolyl cis-trans isomerase NIMA-interacting 4 (Rotamase Pin4) (PPIase Pin4) (Parvulin-14) (hPar14) (Parvulin-17) (hPar17) (Peptidyl-prolyl cis/trans isomerase EPVH) (hEPVH)	2
P30405	Peptidyl-prolyl cis-trans isomerase, mitochondrial (PPIase) (Cyclophilin F)	4
Q9Y3C6	Peptidyl-prolyl cis-trans isomerase-like 1 (PPIase)	3
Q9H2H8	Peptidyl-prolyl cis-trans isomerase-like 3 (PPIase) (Cyclophilin-like protein PPIL3) (Cyclophilin J) (CyPJ)	1
Q9Y3E5	Peptidyl-tRNA hydrolase 2, mitochondrial (PTH 2) (Bcl-2 inhibitor of transcription 1)	5
Q15063	Periostin (PN) (Osteoblast-specific factor 2) (OSF-2)	8
P41219	Peripherin	2
Q92626	Peroxidasin homolog (Vascular peroxidase 1) (Melanoma-associated antigen MG50) (p53-responsive gene 2 protein)	7
Q06830	Peroxiredoxin-1 (Thioredoxin peroxidase 2) (Thioredoxin-dependent peroxide reductase 2) (Proliferation-associated gene protein) (PAG) (Natural killer cell-enhancing factor A) (NKEF-A)	27
P32119	Peroxiredoxin-2 (Thioredoxin peroxidase 1) (Thioredoxin-dependent peroxide reductase 1) (Thiol-specific antioxidant protein) (TSA) (PRP) (Natural killer cell-enhancing factor B) (NKEF-B)	16
Q13162	Peroxiredoxin-4 (Prx-IV) (Thioredoxin peroxidase AO372) (Thioredoxin-dependent peroxide reductase A0372) (Antioxidant enzyme AOE372) (AOE37-2)	18
P30044	Peroxiredoxin-5, mitochondrial (Prx-V) (Peroxisomal antioxidant enzyme) (PLP) (Thioredoxin reductase) (Thioredoxin peroxidase PMP20) (Antioxidant enzyme B166) (AOEB166) (TPx type VI) (Liver tissue 2D-page spot 71B) (Alu corepressor 1)	16
P30041	Peroxiredoxin-6 (Antioxidant protein 2) (1-Cys peroxiredoxin) (1-Cys PRX) (Acidic calcium-independent phospholipase A2) (aiPLA2) (Non-selenium glutathione peroxidase) (NSGPx) (24 kDa protein) (Liver 2D page spot 40) (Red blood cells page spot 12)	25
Q9NUI1	Peroxisomal 2,4-dienoyl-CoA reductase (pDCR) (2,4-dienoyl-CoA reductase 2)	5
O75521	Peroxisomal 3,2-trans-enoyl-CoA isomerase (pECI) (Dodecenoyl-CoA isomerase) (Delta(3),delta(2)-enoyl-CoA isomerase) (D3,D2-enoyl-CoA isomerase) (Diazepam-binding inhibitor-related protein 1) (DBI-related protein 1) (DRS-1) (Hepatocellular carcinoma-associ	2
P51659	Peroxisomal multifunctional enzyme type 2 (MFE-2) (D-bifunctional protein) (DBP) (17-beta-hydroxysteroid dehydrogenase 4) (17-beta-HSD 4)	9
Q8WW12	PEST proteolytic signal-containing nuclear protein (PEST-containing nuclear protein)	1
Q7RTV0	PHD finger-like domain-containing protein 5A (PHD finger-like domain protein 5A) (Splicing factor 3B-associated 14 kDa protein) (SF3b14b)	1
Q9Y285	Phenylalanyl-tRNA synthetase alpha chain (Phenylalanine--tRNA ligase alpha chain) (PheRS) (CML33)	5
Q9NSD9	Phenylalanyl-tRNA synthetase beta chain (Phenylalanine--tRNA ligase beta chain) (PheRS)	8
Q00325	Phosphate carrier protein, mitochondrial (Phosphate transport protein) (PTP) (Solute carrier family 25 member 3)	3
P30086	Phosphatidylethanolamine-binding protein 1 (PEBP-1) (Prostatic-binding protein) (HCNPpp) (Neuropolypeptide h3) (Raf kinase inhibitor protein) (RKIP)	15
P48739	Phosphatidylinositol transfer protein beta isoform (PtdIns transfer protein beta)	2
Q13492	Phosphatidylinositol-binding clathrin assembly protein (Clathrin assembly lymphoid myeloid leukemia protein)	5
O95394	Phosphoacetylglucosamine mutase (PAGM) (Acetylglucosamine phosphomutase) (N-acetylglucosamine-phosphate mutase) (Phosphoglucomutase 3)	3
Q16822	Phosphoenolpyruvate carboxykinase [GTP], mitochondrial (PEPCK-M) (Phosphoenolpyruvate carboxylase)	2
P36871	Phosphoglucomutase-1 (PGM 1) (Glucose phosphomutase 1)	11
Q96G03	Phosphoglucomutase-2 (PGM 2) (Glucose phosphomutase 2)	1
P00558	Phosphoglycerate kinase 1 (Primer recognition protein 2) (PRP 2) (Cell migration-inducing gene 10 protein)	35
P18669	Phosphoglycerate mutase 1 (Phosphoglycerate mutase isozyme B) (PGAM-B) (BPG-dependent PGAM 1)	27
P36969	Phospholipid hydroperoxide glutathione peroxidase, mitochondrial (PHGPx) (GPX-4)	7
P55058	Phospholipid transfer protein (Lipid transfer protein II)	1
O15305	Phosphomannomutase 2 (PMM 2)	2
Q15126	Phosphomevalonate kinase (PMKase)	2
O15067	Phosphoribosylformylglycinamidine synthase (FGAM synthase) (Formylglycinamide ribotide amidotransferase) (FGARAT) (Formylglycinamide ribotide synthetase)	3
Q9Y617	Phosphoserine aminotransferase (Phosphohydroxythreonine aminotransferase) (PSAT)	9
P78330	Phosphoserine phosphatase (PSPase) (O-phosphoserine phosphohydrolase) (L-3-phosphoserine phosphatase)	2
P36955	Pigment epithelium-derived factor (PEDF) (Serpin-F1) (EPC-1)	16
P20020	Plasma membrane calcium-transporting ATPase 1 (PMCA1) (Plasma membrane calcium pump isoform 1) (Plasma membrane calcium ATPase isoform 1)	2
P23634	Plasma membrane calcium-transporting ATPase 4 (PMCA4) (Plasma membrane calcium ATPase isoform 4) (Plasma membrane calcium pump isoform 4) (Matrix-remodeling-associated protein 1)	1
P05155	Plasma protease C1 inhibitor (C1 Inh) (C1 esterase inhibitor) (C1-inhibiting factor)	11
P05121	Plasminogen activator inhibitor 1 (PAI-1) (Endothelial plasminogen activator inhibitor)	23
Q8NC51	Plasminogen activator inhibitor 1 RNA-binding protein (PAI1 RNA-binding protein 1) (PAI-RBP1) (SERPINE1 mRNA-binding protein 1)	2
P05120	Plasminogen activator inhibitor 2 (PAI-2) (Placental plasminogen activator inhibitor) (Monocyte Arg-serpin) (Urokinase inhibitor)	11
Q14651	Plastin-1 (Intestine-specific plastin) (I-plastin)	3
P13797	Plastin-3 (T-plastin)	17
P02775	Platelet basic protein (PBP) (C-X-C motif chemokine 7) (Small-inducible cytokine B7) (Leukocyte-derived growth factor) (LDGF) (Macrophage-derived growth factor) (MDGF)	2
P43034	Platelet-activating factor acetylhydrolase IB subunit alpha (PAF acetylhydrolase 45 kDa subunit) (PAF-AH 45 kDa subunit) (PAF-AH alpha) (PAFAH alpha) (Lissencephaly-1 protein) (LIS-1)	6
P68402	Platelet-activating factor acetylhydrolase IB subunit beta (PAF acetylhydrolase 30 kDa subunit) (PAF-AH 30 kDa subunit) (PAF-AH subunit beta) (PAFAH subunit beta)	3
Q15102	Platelet-activating factor acetylhydrolase IB subunit gamma (PAF acetylhydrolase 29 kDa subunit) (PAF-AH 29 kDa subunit) (PAF-AH subunit gamma) (PAFAH subunit gamma)	2
Q15149	Plectin-1 (PLTN) (Hemidesmosomal protein 1) (HD1)	61
P09874	Poly [ADP-ribose] polymerase 1 (PARP-1) (ADPRT) (NAD(+) ADP-ribosyltransferase 1) (Poly[ADP-ribose] synthetase 1)	5
Q9UKK3	Poly [ADP-ribose] polymerase 4 (PARP-4) (Vault poly(ADP-ribose) polymerase) (VPARP) (193 kDa vault protein) (PARP-related/IalphaI-related H5/proline-rich) (PH5P)	2
Q9NX46	Poly(ADP-ribose) glycohydrolase ARH3 (ADP-ribosylhydrolase 3) ([Protein ADP-ribosylarginine] hydrolase-like protein 2)	1
Q15365	Poly(rC)-binding protein 1 (Alpha-CP1) (hnRNP-E1) (Nucleic acid-binding protein SUB2.3)	11
Q15366	Poly(rC)-binding protein 2 (Alpha-CP2) (hnRNP-E2)	10
Q9UHX1	Poly(U)-binding-splicing factor PUF60 (60 kDa poly(U)-binding-splicing factor) (FUSE-binding protein-interacting repressor) (FBP-interacting repressor) (Siah-binding protein 1) (Siah-BP1) (Ro-binding protein 1) (RoBP1)	5
P11940	Polyadenylate-binding protein 1 (Poly(A)-binding protein 1)	10
Q13310	Polyadenylate-binding protein 4 (Poly(A)-binding protein 4) (Inducible poly(A)-binding protein) (iPABP) (Activated-platelet protein 1) (APP-1)	1
Q6NZI2	Polymerase I and transcript release factor	16
P26599	Polypyrimidine tract-binding protein 1 (PTB) (Heterogeneous nuclear ribonucleoprotein I) (hnRNP I) (57 kDa RNA-binding protein PPTB-1)	10
Q9UKA9	Polypyrimidine tract-binding protein 2 (Neurally-enriched homolog of PTB) (Neural polypyrimidine tract-binding protein) (PTB-like protein)	1
P0CG47	Polyubiquitin-B	6
Q6S8J3	POTE ankyrin domain family member E (ANKRD26-like family C member 1A) (Prostate, ovary, testis-expressed protein on chromosome 2) (POTE-2)	2
O60831	PRA1 family protein 2	2
O75915	PRA1 family protein 3 (ADP-ribosylation factor-like protein 6-interacting protein 5) (ARL-6-interacting protein 5) (Glutamate transporter EAAC1-interacting protein) (GTRAP3-18) (Prenylated Rab acceptor protein 2) (Protein JWa) (Dermal papilla-derived prot	3
O60925	Prefoldin subunit 1	3
Q9UHV9	Prefoldin subunit 2	6
P61758	Prefoldin subunit 3 (Von Hippel-Lindau-binding protein 1) (VHL-binding protein 1) (HIBBJ46)	2
Q9NQP4	Prefoldin subunit 4 (Protein C-1)	2
Q99471	Prefoldin subunit 5 (C-myc-binding protein Mm-1) (Myc modulator 1)	5
O15212	Prefoldin subunit 6 (Protein Ke2)	4
P20742	Pregnancy zone protein (C3 and PZP-like alpha-2-macroglobulin domain-containing protein 6)	3
Q9Y3B4	Pre-mRNA branch site protein p14 (SF3b 14 kDa subunit)	4
O94913	Pre-mRNA cleavage complex 2 protein Pcf11 (Pre-mRNA cleavage complex II protein Pcf11)	2
Q9UMS4	Pre-mRNA-processing factor 19 (PRP19/PSO4 homolog) (hPso4) (Nuclear matrix protein 200) (Senescence evasion factor)	2
O75400	Pre-mRNA-processing factor 40 homolog A (Formin-binding protein 3) (Formin-binding protein 11) (Huntingtin-interacting protein A) (Huntingtin yeast partner A) (Huntingtin-interacting protein 10) (HIP-10) (Fas ligand-associated factor 1) (Renal carcinoma a	2
O75934	Pre-mRNA-splicing factor SPF27 (Spliceosome-associated protein SPF 27) (Breast carcinoma-amplified sequence 2) (DNA amplified in mammary carcinoma 1 protein)	3
Q9UHG3	Prenylcysteine oxidase 1 (Prenylcysteine lyase)	9
Q5JRX3	Presequence protease, mitochondrial (hPreP) (Pitrilysin metalloproteinase 1) (Metalloprotease 1)	3
Q96IZ0	PRKC apoptosis WT1 regulator protein (Prostate apoptosis response 4 protein) (Par-4)	2
P07602	Proactivator polypeptide	13
Q3SY69	Probable 10-formyltetrahydrofolate dehydrogenase ALDH1L2 (Aldehyde dehydrogenase family 1 member L2)	8
Q92841	Probable ATP-dependent RNA helicase DDX17 (DEAD box protein 17) (RNA-dependent helicase p72) (DEAD box protein p72)	13
Q9BUQ8	Probable ATP-dependent RNA helicase DDX23 (DEAD box protein 23) (100 kDa U5 snRNP-specific protein) (U5-100kD) (PRP28 homolog)	2
Q7L014	Probable ATP-dependent RNA helicase DDX46 (DEAD box protein 46) (PRP5 homolog)	3
P17844	Probable ATP-dependent RNA helicase DDX5 (DEAD box protein 5) (RNA helicase p68)	16
P26196	Probable ATP-dependent RNA helicase DDX6 (DEAD box protein 6) (ATP-dependent RNA helicase p54) (Oncogene RCK)	4
Q9NRW3	Probable DNA dC->dU-editing enzyme APOBEC-3C (APOBEC1-like) (Phorbolin I)	2
Q9NQ88	Probable fructose-2,6-bisphosphatase TIGAR (TP53-induced glycolysis and apoptosis regulator)	5
Q8TED1	Probable glutathione peroxidase 8 (GSHPx-8)	4
Q6N021	Probable methylcytosine dioxygenase TET2	1
Q9NPF4	Probable O-sialoglycoprotein endopeptidase (hOSGEP)	2
Q96EM0	Probable proline racemase	2
Q8WUW1	Probable protein BRICK1	2
Q92979	Probable ribosome biogenesis protein NEP1 (Nucleolar protein EMG1 homolog) (Protein C2f)	1
Q15113	Procollagen C-endopeptidase enhancer 1 (Procollagen COOH-terminal proteinase enhancer 1) (Procollagen C-proteinase enhancer 1) (Type I procollagen COOH-terminal proteinase enhancer) (Type 1 procollagen C-proteinase enhancer protein)	16
Q8NBJ5	Procollagen galactosyltransferase 1 (Hydroxylysine galactosyltransferase 1) (Glycosyltransferase 25 family member 1)	2
Q02809	Procollagen-lysine,2-oxoglutarate 5-dioxygenase 1 (Lysyl hydroxylase 1) (LH1)	10
O00469	Procollagen-lysine,2-oxoglutarate 5-dioxygenase 2 (Lysyl hydroxylase 2) (LH2)	25
O60568	Procollagen-lysine,2-oxoglutarate 5-dioxygenase 3 (Lysyl hydroxylase 3) (LH3)	4
P07737	Profilin-1 (Profilin I)	25
P35080	Profilin-2 (Profilin II)	8
Q8WUM4	Programmed cell death 6-interacting protein (PDCD6-interacting protein) (ALG-2-interacting protein 1) (Hp95)	16
Q9BUL8	Programmed cell death protein 10 (TF-1 cell apoptosis-related protein 15) (Cerebral cavernous malformations 3 protein)	3
Q53EL6	Programmed cell death protein 4 (Nuclear antigen H731-like) (Neoplastic transformation inhibitor protein) (Protein 197/15a)	2
O14737	Programmed cell death protein 5 (TF-1 cell apoptosis-related protein 19) (Protein TFAR19)	4
O75340	Programmed cell death protein 6 (Apoptosis-linked gene 2 protein) (Probable calcium-binding protein ALG-2)	6
P35232	Prohibitin	14
Q99623	Prohibitin-2 (B-cell receptor-associated protein BAP37) (Repressor of estrogen receptor activity) (D-prohibitin)	14
P12273	Prolactin-inducible protein (Prolactin-induced protein) (Secretory actin-binding protein) (SABP) (Gross cystic disease fluid protein 15) (GCDFP-15) (gp17)	3
P12004	Proliferating cell nuclear antigen (PCNA) (Cyclin)	4
Q9UQ80	Proliferation-associated protein 2G4 (Cell cycle protein p38-2G4 homolog) (hG4-1) (ErbB3-binding protein 1)	7
O94903	Proline synthetase co-transcribed bacterial homolog protein	5
Q07954	Prolow-density lipoprotein receptor-related protein 1 (LRP) (Alpha-2-macroglobulin receptor) (A2MR) (Apolipoprotein E receptor) (APOER)	14
Q32P28	Prolyl 3-hydroxylase 1 (Leucine- and proline-enriched proteoglycan 1) (Leprecan-1) (Growth suppressor 1)	11
Q8IVL6	Prolyl 3-hydroxylase 3 (Leprecan-like protein 2) (Protein B)	3
P13674	Prolyl 4-hydroxylase subunit alpha-1 (4-PH alpha-1) (Procollagen-proline,2-oxoglutarate-4-dioxygenase subunit alpha-1)	11
O15460	Prolyl 4-hydroxylase subunit alpha-2 (4-PH alpha-2) (Procollagen-proline,2-oxoglutarate-4-dioxygenase subunit alpha-2)	5
P48147	Prolyl endopeptidase (PE) (Post-proline cleaving enzyme)	3
Q9H7Z7	Prostaglandin E synthase 2 (Microsomal prostaglandin E synthase 2) (mPGES-2)	2
Q15185	Prostaglandin E synthase 3 (Cytosolic prostaglandin E2 synthase) (cPGES) (Telomerase-binding protein p23) (Hsp90 co-chaperone) (Progesterone receptor complex p23)	6
P23219	Prostaglandin G/H synthase 1 (Cyclooxygenase-1) (COX-1) (Prostaglandin H2 synthase 1) (PGH synthase 1) (Prostaglandin-endoperoxide synthase 1)	1
Q14914	Prostaglandin reductase 1 (PRG-1) (NADP-dependent leukotriene B4 12-hydroxydehydrogenase) (15-oxoprostaglandin 13-reductase)	7
P41222	Prostaglandin-H2 D-isomerase (Lipocalin-type prostaglandin-D synthase) (Glutathione-independent PGD synthetase) (Prostaglandin-D2 synthase) (PGD2 synthase) (PGDS2) (PGDS) (Beta-trace protein) (Cerebrin-28)	3
Q06323	Proteasome activator complex subunit 1 (Proteasome activator 28 subunit alpha) (PA28alpha) (Activator of multicatalytic protease subunit 1) (11S regulator complex subunit alpha) (REG-alpha) (Interferon gamma up-regulated I-5111 protein) (IGUP I-5111)	12
Q9UL46	Proteasome activator complex subunit 2 (Proteasome activator 28 subunit beta) (PA28beta) (Activator of multicatalytic protease subunit 2) (11S regulator complex subunit beta) (REG-beta)	12
P61289	Proteasome activator complex subunit 3 (Proteasome activator 28 subunit gamma) (PA28gamma) (Activator of multicatalytic protease subunit 3) (11S regulator complex subunit gamma) (REG-gamma) (Ki nuclear autoantigen)	6
Q9BT73	Proteasome assembly chaperone 3 (PAC-3)	2
P25786	Proteasome subunit alpha type-1 (Proteasome component C2) (Macropain subunit C2) (Multicatalytic endopeptidase complex subunit C2) (Proteasome nu chain) (30 kDa prosomal protein) (PROS-30)	14
P25787	Proteasome subunit alpha type-2 (Proteasome component C3) (Macropain subunit C3) (Multicatalytic endopeptidase complex subunit C3)	9
P25788	Proteasome subunit alpha type-3 (Proteasome component C8) (Macropain subunit C8) (Multicatalytic endopeptidase complex subunit C8)	11
P25789	Proteasome subunit alpha type-4 (Proteasome component C9) (Macropain subunit C9) (Multicatalytic endopeptidase complex subunit C9) (Proteasome subunit L)	10
P28066	Proteasome subunit alpha type-5 (Proteasome zeta chain) (Macropain zeta chain) (Multicatalytic endopeptidase complex zeta chain)	7
P60900	Proteasome subunit alpha type-6 (Proteasome iota chain) (Macropain iota chain) (Multicatalytic endopeptidase complex iota chain) (27 kDa prosomal protein) (PROS-27) (p27K)	10
O14818	Proteasome subunit alpha type-7 (Proteasome subunit RC6-1) (Proteasome subunit XAPC7)	16
P20618	Proteasome subunit beta type-1 (Proteasome component C5) (Macropain subunit C5) (Multicatalytic endopeptidase complex subunit C5) (Proteasome gamma chain)	14
P49721	Proteasome subunit beta type-2 (Proteasome component C7-I) (Macropain subunit C7-I) (Multicatalytic endopeptidase complex subunit C7-I)	11
P49720	Proteasome subunit beta type-3 (Proteasome theta chain) (Proteasome chain 13) (Proteasome component C10-II)	12
P28070	Proteasome subunit beta type-4 (Proteasome beta chain) (Macropain beta chain) (Multicatalytic endopeptidase complex beta chain) (Proteasome chain 3) (HSN3) (HsBPROS26)	10
P28074	Proteasome subunit beta type-5 (Proteasome epsilon chain) (Macropain epsilon chain) (Multicatalytic endopeptidase complex epsilon chain) (Proteasome subunit X) (Proteasome chain 6) (Proteasome subunit MB1)	15
P28072	Proteasome subunit beta type-6 (Proteasome delta chain) (Macropain delta chain) (Multicatalytic endopeptidase complex delta chain) (Proteasome subunit Y)	7
Q99436	Proteasome subunit beta type-7 (Proteasome subunit Z) (Macropain chain Z) (Multicatalytic endopeptidase complex chain Z)	7
P28062	Proteasome subunit beta type-8 (Proteasome subunit beta-5i) (Proteasome component C13) (Macropain subunit C13) (Multicatalytic endopeptidase complex subunit C13)	4
P28065	Proteasome subunit beta type-9 (Proteasome subunit beta-1i) (Proteasome chain 7) (Macropain chain 7) (Multicatalytic endopeptidase complex chain 7) (RING12 protein) (Low molecular mass protein 2)	6
Q5VYK3	Proteasome-associated protein ECM29 homolog (Ecm29)	3
Q99873	Protein arginine N-methyltransferase 1 (Interferon receptor 1-bound protein 4)	4
Q99622	Protein C10	2
Q9Y2B0	Protein canopy homolog 2 (MIR-interacting saposin-like protein) (Transmembrane protein 4) (Putative secreted protein ZSIG9)	8
Q8N129	Protein canopy homolog 4	1
O75629	Protein CREG1 (Cellular repressor of E1A-stimulated genes 1)	1
O60888	Protein CutA (Brain acetylcholinesterase putative membrane anchor) (Acetylcholinesterase-associated protein)	3
P35659	Protein DEK	2
O60610	Protein diaphanous homolog 1 (Diaphanous-related formin-1) (DRF1)	2
P07237	Protein disulfide-isomerase (PDI) (Prolyl 4-hydroxylase subunit beta) (Cellular thyroid hormone-binding protein) (p55)	36
P30101	Protein disulfide-isomerase A3 (Disulfide isomerase ER-60) (ERp60) (58 kDa microsomal protein) (p58) (ERp57) (58 kDa glucose-regulated protein)	33
P13667	Protein disulfide-isomerase A4 (Protein ERp-72) (ERp72)	25
Q14554	Protein disulfide-isomerase A5 (Protein disulfide isomerase-related protein)	2
Q15084	Protein disulfide-isomerase A6 (Protein disulfide isomerase P5) (Thioredoxin domain-containing protein 7)	17
Q99497	Protein DJ-1 (Oncogene DJ1) (Parkinson disease protein 7)	13
Q9C005	Protein dpy-30 homolog (Dpy-30-like protein)	2
Q8N8S7	Protein enabled homolog	2
P49257	Protein ERGIC-53 (ER-Golgi intermediate compartment 53 kDa protein) (Gp58) (Intracellular mannose-specific lectin MR60) (Lectin mannose-binding 1)	4
O95571	Protein ETHE1, mitochondrial (Ethylmalonic encephalopathy protein 1) (Hepatoma subtracted clone one protein)	3
A6ZKI3	Protein FAM127A (Mammalian retrotransposon derived protein 8C)	3
Q8NCA5	Protein FAM98A	4
Q9UID3	Protein fat-free homolog (Another new gene 2 protein)	1
Q13045	Protein flightless-1 homolog	1
Q8N163	Protein KIAA1967 (Deleted in breast cancer gene 1 protein) (DBC.1) (p30 DBC)	3
P17252	Protein kinase C alpha type (PKC-alpha)	2
Q969G5	Protein kinase C delta-binding protein (Serum deprivation response factor-related gene product that binds to C-kinase) (hSRBC) (Cavin-3)	3
Q3MHD2	Protein LSM12 homolog	1
Q86UE4	Protein LYRIC (Lysine-rich CEACAM1 co-isolated protein) (3D3/LYRIC) (Metastasis adhesion protein) (Metadherin) (Astrocyte elevated gene-1 protein) (AEG-1)	1
P61326	Protein mago nashi homolog	4
P39210	Protein Mpv17	2
Q92597	Protein NDRG1 (N-myc downstream-regulated gene 1 protein) (Differentiation-related gene 1 protein) (DRG-1) (Reducing agents and tunicamycin-responsive protein) (RTP) (Nickel-specific induction protein Cap43) (Rit42)	4
Q9BPW8	Protein NipSnap homolog 1 (NipSnap1)	6
O75323	Protein NipSnap homolog 2 (NipSnap2) (Glioblastoma-amplified sequence)	2
Q9UFN0	Protein NipSnap homolog 3A (NipSnap3A) (NipSnap4) (Target for Salmonella secreted protein C) (TassC)	3
Q8IWE2	Protein NOXP20 (Nervous system over-expressed protein 20) (Protein FAM114A1)	9
O14974	Protein phosphatase 1 regulatory subunit 12A (Myosin phosphatase-targeting subunit 1) (Myosin phosphatase target subunit 1) (Protein phosphatase myosin-binding subunit)	4
Q96C90	Protein phosphatase 1 regulatory subunit 14B (Phospholipase C beta 3 neighbouring gene protein)	4
Q15435	Protein phosphatase 1 regulatory subunit 7 (Protein phosphatase 1 regulatory subunit 22)	4
P49593	Protein phosphatase 1F (Ca(2+)/calmodulin-dependent protein kinase phosphatase) (CaM-kinase phosphatase) (Partner of PIX 2) (hFEM-2)	2
Q9Y570	Protein phosphatase methylesterase 1 (PME-1)	2
Q96M27	Protein PRRC1	3
Q5XKP0	Protein QIL1 (Protein P117)	2
P60903	Protein S100-A10 (S100 calcium-binding protein A10) (Calpactin-1 light chain) (Calpactin I light chain) (p10 protein) (p11) (Cellular ligand of annexin II)	11
P31949	Protein S100-A11 (S100 calcium-binding protein A11) (Protein S100C) (Calgizzarin) (MLN 70)	13
Q99584	Protein S100-A13 (S100 calcium-binding protein A13)	10
Q96FQ6	Protein S100-A16 (S100 calcium-binding protein A16) (Protein S100F) (Aging-associated gene 13 protein)	6
P26447	Protein S100-A4 (S100 calcium-binding protein A4) (Metastasin) (Protein Mts1) (Placental calcium-binding protein) (Calvasculin)	7
P06703	Protein S100-A6 (S100 calcium-binding protein A6) (Calcyclin) (Prolactin receptor-associated protein) (PRA) (Growth factor-inducible protein 2A9) (MLN 4)	9
P05109	Protein S100-A8 (S100 calcium-binding protein A8) (Calgranulin-A) (Migration inhibitory factor-related protein 8) (MRP-8) (Cystic fibrosis antigen) (CFAG) (Leukocyte L1 complex light chain) (Calprotectin L1L subunit) (Urinary stone protein band A)	2
P06702	Protein S100-A9 (S100 calcium-binding protein A9) (Calgranulin-B) (Migration inhibitory factor-related protein 14) (MRP-14) (Leukocyte L1 complex heavy chain) (Calprotectin L1H subunit)	2
O75880	Protein SCO1 homolog, mitochondrial	2
P55735	Protein SEC13 homolog (SEC13-related protein) (SEC13-like protein 1)	3
Q01105	Protein SET (Phosphatase 2A inhibitor I2PP2A) (I-2PP2A) (Template-activating factor I) (TAF-I) (HLA-DR-associated protein II) (PHAPII) (Inhibitor of granzyme A-activated DNase) (IGAAD)	4
Q92734	Protein TFG (TRK-fused gene protein)	2
Q15436	Protein transport protein Sec23A (SEC23-related protein A)	12
O95486	Protein transport protein Sec24A (SEC24-related protein A)	3
P53992	Protein transport protein Sec24C (SEC24-related protein C)	6
O94855	Protein transport protein Sec24D (SEC24-related protein D)	6
O94979	Protein transport protein Sec31A (SEC31-related protein A) (SEC31-like 1) (ABP125) (ABP130) (Web1-like protein)	17
P61619	Protein transport protein Sec61 subunit alpha isoform 1 (Sec61 alpha-1)	4
P60468	Protein transport protein Sec61 subunit beta	1
Q12974	Protein tyrosine phosphatase type IVA 2 (Protein-tyrosine phosphatase 4a2) (Protein-tyrosine phosphatase of regenerating liver 2) (PRL-2) (PTP(CAAXII)) (HU-PP-1) (OV-1)	1
Q9H3U1	Protein unc-45 homolog A (UNC-45A) (GCUNC-45) (Smooth muscle cell-associated protein 1) (SMAP-1)	3
P21980	Protein-glutamine gamma-glutamyltransferase 2 (Tissue transglutaminase) (TGase C) (TGC) (Transglutaminase-2) (TGase-H)	5
P22061	Protein-L-isoaspartate(D-aspartate) O-methyltransferase (PIMT) (Protein-beta-aspartate methyltransferase) (Protein L-isoaspartyl/D-aspartyl methyltransferase) (L-isoaspartyl protein carboxyl methyltransferase)	7
Q92954	Proteoglycan 4 (Lubricin) (Megakaryocyte-stimulating factor) (Superficial zone proteoglycan)	1
Q04941	Proteolipid protein 2 (Intestinal membrane A4 protein) (Differentiation-dependent protein A4)	1
P46108	Proto-oncogene C-crk (p38) (Adapter molecule crk)	2
P61457	Pterin-4-alpha-carbinolamine dehydratase (PHS) (4-alpha-hydroxy-tetrahydropterin dehydratase) (Phenylalanine hydroxylase-stimulating protein) (Pterin carbinolamine dehydratase) (PCD) (Dimerization cofactor of hepatocyte nuclear factor 1-alpha) (Dimerizati	5
Q86U38	Pumilio domain-containing protein C14orf21	1
P00491	Purine nucleoside phosphorylase (PNP) (Inosine phosphorylase)	14
P55786	Puromycin-sensitive aminopeptidase (PSA)	12
Q9Y315	Putative deoxyribose-phosphate aldolase (Phosphodeoxyriboaldolase) (Deoxyriboaldolase)	2
Q58FG0	Putative heat shock protein HSP 90-alpha A5 (Heat shock protein 90-alpha E) (Heat shock protein 90Ae)	3
Q58FF8	Putative heat shock protein HSP 90-beta 2 (Heat shock protein 90-beta b) (Heat shock protein 90Bb)	6
P0C7M2	Putative heterogeneous nuclear ribonucleoprotein A1-like 3 (hnRNP A1-like 3) (hnRNP core protein A1-like 3)	11
Q9BZK3	Putative nascent polypeptide-associated complex subunit alpha-like protein (NAC-alpha pseudogene 1) (Alpha-NAC pseudogene 1)	2
Q8NHP8	Putative phospholipase B-like 2 (Phospholipase B domain-containing protein 2) (Lamina ancestor homolog 2) (LAMA-like protein 2) (76 kDa protein) (p76)	2
O43143	Putative pre-mRNA-splicing factor ATP-dependent RNA helicase DHX15 (DEAH box protein 15) (ATP-dependent RNA helicase #46)	3
Q53FA7	Putative quinone oxidoreductase (Tumor protein p53-inducible protein 3) (p53-induced gene 3 protein)	2
P46087	Putative ribosomal RNA methyltransferase NOP2 (Nucleolar protein 2 homolog) (Nucleolar protein 1) (Proliferating-cell nucleolar antigen p120) (Proliferation-associated nucleolar protein p120)	2
P98179	Putative RNA-binding protein 3 (RNA-binding motif protein 3) (RNPL)	4
Q9Y383	Putative RNA-binding protein Luc7-like 2	1
A6NL28	Putative tropomyosin alpha-3 chain-like protein	1
Q9H853	Putative tubulin-like protein alpha-4B (Alpha-tubulin 4B)	1
O00764	Pyridoxal kinase (Pyridoxine kinase)	6
Q6P996	Pyridoxal-dependent decarboxylase domain-containing protein 1	3
Q9NXJ5	Pyroglutamyl-peptidase 1 (Pyroglutamyl-peptidase I) (PGP-I) (Pyrrolidone-carboxylate peptidase) (5-oxoprolyl-peptidase) (Pyroglutamyl aminopeptidase I) (PAP-I)	1
P32322	Pyrroline-5-carboxylate reductase 1, mitochondrial (P5C reductase 1)	6
Q96C36	Pyrroline-5-carboxylate reductase 2 (P5C reductase 2)	2
P11498	Pyruvate carboxylase, mitochondrial (Pyruvic carboxylase) (PCB)	5
P11177	Pyruvate dehydrogenase E1 component subunit beta, mitochondrial (PDHE1-B)	9
P14618	Pyruvate kinase isozymes M1/M2 (Pyruvate kinase muscle isozyme) (Pyruvate kinase 2/3) (Cytosolic thyroid hormone-binding protein) (CTHBP) (THBP1) (p58) (M2-PK) (Tumor M2-PK)	54
Q08257	Quinone oxidoreductase (NADPH:quinone reductase) (Zeta-crystallin)	4
P31150	Rab GDP dissociation inhibitor alpha (Rab GDI alpha) (Guanosine diphosphate dissociation inhibitor 1) (GDI-1) (Oligophrenin-2) (Protein XAP-4)	11
P50395	Rab GDP dissociation inhibitor beta (Rab GDI beta) (Guanosine diphosphate dissociation inhibitor 2) (GDI-2)	26
Q5HYI8	Rab-like protein 3	2
P35241	Radixin	9
P46060	Ran GTPase-activating protein 1 (RanGAP1)	3
O60518	Ran-binding protein 6 (RanBP6)	1
P43487	Ran-specific GTPase-activating protein (Ran-binding protein 1) (RanBP1)	6
P52306	Rap1 GTPase-GDP dissociation stimulator 1 (SMG GDS protein) (SMG P21 stimulatory GDP/GTP exchange protein) (Exchange factor smgGDS)	2
Q13283	Ras GTPase-activating protein-binding protein 1 (G3BP-1) (ATP-dependent DNA helicase VIII) (HDH-VIII) (GAP SH3 domain-binding protein 1)	6
Q9UN86	Ras GTPase-activating protein-binding protein 2 (G3BP-2) (GAP SH3 domain-binding protein 2)	2
P46940	Ras GTPase-activating-like protein IQGAP1 (p195)	38
Q15404	Ras suppressor protein 1 (Rsu-1)	6
P63000	Ras-related C3 botulinum toxin substrate 1 (p21-Rac1) (Ras-like protein TC25) (Cell migration-inducing gene 5 protein)	10
P15153	Ras-related C3 botulinum toxin substrate 2 (p21-Rac2) (Small G protein) (GX)	6
Q7L523	Ras-related GTP-binding protein A (Rag A) (Adenovirus E3 14.7 kDa-interacting protein 1) (FIP-1)	2
P61026	Ras-related protein Rab-10	7
P62491	Ras-related protein Rab-11A (Rab-11) (YL8)	9
Q15907	Ras-related protein Rab-11B (GTP-binding protein YPT3)	5
P51153	Ras-related protein Rab-13 (Cell growth-inhibiting gene 4 protein)	4
P61106	Ras-related protein Rab-14	9
P59190	Ras-related protein Rab-15	2
Q9NP72	Ras-related protein Rab-18	5
P62820	Ras-related protein Rab-1A (YPT1-related protein)	15
Q9H0U4	Ras-related protein Rab-1B	18
Q9UL25	Ras-related protein Rab-21	6
Q9UL26	Ras-related protein Rab-22A (Rab-22)	2
Q9ULC3	Ras-related protein Rab-23	3
O00194	Ras-related protein Rab-27B (C25KG)	3
P61019	Ras-related protein Rab-2A	11
Q8WUD1	Ras-related protein Rab-2B	5
Q13636	Ras-related protein Rab-31 (Rab-22B)	4
Q9H082	Ras-related protein Rab-33B	2
Q15286	Ras-related protein Rab-35 (Rab-1C) (GTP-binding protein RAY)	3
Q14964	Ras-related protein Rab-39A (Rab-39)	1
P20339	Ras-related protein Rab-5A	7
P61020	Ras-related protein Rab-5B	4
P51148	Ras-related protein Rab-5C (RAB5L) (L1880)	12
P20340	Ras-related protein Rab-6A (Rab-6)	8
P51149	Ras-related protein Rab-7a	13
P61006	Ras-related protein Rab-8A (Oncogene c-mel)	6
Q92930	Ras-related protein Rab-8B	4
P11233	Ras-related protein Ral-A	2
P62834	Ras-related protein Rap-1A (GTP-binding protein smg-p21A) (Ras-related protein Krev-1) (C21KG) (G-22K)	7
P61224	Ras-related protein Rap-1b (GTP-binding protein smg p21B)	11
P10114	Ras-related protein Rap-2a (RbBP-30)	1
P61225	Ras-related protein Rap-2b	2
Q9Y3L5	Ras-related protein Rap-2c	1
P10301	Ras-related protein R-Ras (p23)	6
P62070	Ras-related protein R-Ras2 (Ras-like protein TC21) (Teratocarcinoma oncogene)	5
P18754	Regulator of chromosome condensation (Chromosome condensation protein 1) (Cell cycle regulatory protein)	1
Q96DB5	Regulator of microtubule dynamics protein 1 (RMD-1) (Protein FAM82B)	3
Q96TC7	Regulator of microtubule dynamics protein 3 (RMD-3) (Protein FAM82A2) (Protein FAM82C) (Protein tyrosine phosphatase-interacting protein 51) (TCPTP-interacting protein 51) (Cerebral protein 10)	1
Q92900	Regulator of nonsense transcripts 1 (ATP-dependent helicase RENT1) (Nonsense mRNA reducing factor 1) (NORF1) (Up-frameshift suppressor 1 homolog) (hUpf1)	3
P35244	Replication protein A 14 kDa subunit (RP-A p14) (Replication factor A protein 3) (RF-A protein 3)	5
Q15293	Reticulocalbin-1	9
Q96D15	Reticulocalbin-3 (EF-hand calcium-binding protein RLP49)	13
Q9NQC3	Reticulon-4 (Neurite outgrowth inhibitor) (Nogo protein) (Foocen) (Neuroendocrine-specific protein) (NSP) (Neuroendocrine-specific protein C homolog) (RTN-x) (Reticulon-5)	5
Q9HB40	Retinoid-inducible serine carboxypeptidase (Serine carboxypeptidase 1)	1
P02753	Retinol-binding protein 4 (Plasma retinol-binding protein) (PRBP)	2
P52565	Rho GDP-dissociation inhibitor 1 (Rho GDI 1) (Rho-GDI alpha)	11
Q07960	Rho GTPase-activating protein 1 (Rho-type GTPase-activating protein 1) (Rho-related small GTPase protein activator) (GTPase-activating protein rhoOGAP) (p50-RhoGAP) (CDC42 GTPase-activating protein)	8
P08134	Rho-related GTP-binding protein RhoC (H9)	10
P84095	Rho-related GTP-binding protein RhoG	8
P34096	Ribonuclease 4 (RNase 4)	3
P13489	Ribonuclease inhibitor (Ribonuclease/angiogenin inhibitor 1) (RAI) (Placental ribonuclease inhibitor) (RNase inhibitor)	24
O75817	Ribonuclease P protein subunit p20 (RNaseP protein p20) (Ribonucleases P/MRP protein subunit POP7 homolog) (hPOP7)	1
P52758	Ribonuclease UK114 (14.5 kDa translational inhibitor protein) (p14.5) (UK114 antigen homolog)	5
P60891	Ribose-phosphate pyrophosphokinase 1 (Phosphoribosyl pyrophosphate synthetase I) (PRS-I) (PPRibP)	4
P11908	Ribose-phosphate pyrophosphokinase 2 (Phosphoribosyl pyrophosphate synthetase II) (PRS-II) (PPRibP)	2
O76021	Ribosomal L1 domain-containing protein 1 (Cellular senescence-inhibited gene protein) (Protein PBK1) (CATX-11)	2
Q9Y3A5	Ribosome maturation protein SBDS (Shwachman-Bodian-Diamond syndrome protein)	5
Q9P2E9	Ribosome-binding protein 1 (Ribosome receptor protein) (180 kDa ribosome receptor homolog) (ES/130-related protein)	25
Q96AT9	Ribulose-phosphate 3-epimerase (Ribulose-5-phosphate-3-epimerase)	2
Q96PK6	RNA-binding protein 14 (RNA-binding motif protein 14) (RRM-containing coactivator activator/modulator) (Synaptotagmin-interacting protein) (SYT-interacting protein) (Paraspeckle protein 2) (PSP2)	2
P49756	RNA-binding protein 25 (RNA-binding motif protein 25) (RNA-binding region-containing protein 7) (Arg/Glu/Asp-rich protein of 120 kDa) (RED120) (Protein S164)	1
Q14498	RNA-binding protein 39 (RNA-binding motif protein 39) (RNA-binding region-containing protein 2) (Hepatocellular carcinoma protein 1) (Splicing factor HCC1)	1
Q9Y5S9	RNA-binding protein 8A (RNA-binding motif protein 8A) (Ribonucleoprotein RBM8A) (RNA-binding protein Y14) (Binder of OVCA1-1) (BOV-1)	2
Q01844	RNA-binding protein EWS (EWS oncogene) (Ewing sarcoma breakpoint region 1 protein)	1
P35637	RNA-binding protein FUS (Oncogene FUS) (Oncogene TLS) (Translocated in liposarcoma protein) (POMp75) (75 kDa DNA-pairing protein)	4
Q9Y265	RuvB-like 1 (49 kDa TATA box-binding protein-interacting protein) (49 kDa TBP-interacting protein) (TIP49a) (Pontin 52) (Nuclear matrix protein 238) (NMP 238) (54 kDa erythrocyte cytosolic protein) (ECP-54) (TIP60-associated protein 54-alpha) (TAP54-alpha	8
Q9Y230	RuvB-like 2 (48 kDa TATA box-binding protein-interacting protein) (48 kDa TBP-interacting protein) (TIP49b) (Repressing pontin 52) (Reptin 52) (51 kDa erythrocyte cytosolic protein) (ECP-51) (TIP60-associated protein 54-beta) (TAP54-beta) (INO80 complex s	9
P31153	S-adenosylmethionine synthetase isoform type-2 (AdoMet synthetase 2) (Methionine adenosyltransferase 2) (MAT 2) (Methionine adenosyltransferase II) (MAT-II)	3
Q9Y3Z3	SAM domain and HD domain-containing protein 1 (Dendritic cell-derived IFNG-induced protein) (DCIP) (Monocyte protein 5) (MOP-5)	1
O14983	Sarcoplasmic/endoplasmic reticulum calcium ATPase 1 (SERCA1) (Calcium pump 1) (Calcium-transporting ATPase sarcoplasmic reticulum type, fast twitch skeletal muscle isoform) (Endoplasmic reticulum class 1/2 Ca(2+) ATPase)	2
P16615	Sarcoplasmic/endoplasmic reticulum calcium ATPase 2 (SERCA2) (Calcium pump 2) (Calcium-transporting ATPase sarcoplasmic reticulum type, slow twitch skeletal muscle isoform) (SR Ca(2+)-ATPase 2) (Endoplasmic reticulum class 1/2 Ca(2+) ATPase)	8
Q8WVM8	Sec1 family domain-containing protein 1 (Syntaxin-binding protein 1-like 2) (Sly1p)	4
Q12765	Secernin-1	1
Q13228	Selenium-binding protein 1 (56 kDa selenium-binding protein) (SP56)	3
Q8WWX9	Selenoprotein M (SelM)	1
P35270	Sepiapterin reductase (SPR)	6
Q12884	Seprase (Fibroblast activation protein alpha) (Integral membrane serine protease) (170 kDa melanoma membrane-bound gelatinase)	2
Q9NVA2	Septin-11	8
Q15019	Septin-2 (Neural precursor cell expressed developmentally down-regulated protein 5) (NEDD-5)	13
Q16181	Septin-7 (CDC10 protein homolog)	7
Q9UHD8	Septin-9 (MLL septin-like fusion protein MSF-A) (MLL septin-like fusion protein) (Ovarian/Breast septin) (Ov/Br septin) (Septin D1)	12
P83111	Serine beta-lactamase-like protein LACTB, mitochondrial	3
P34897	Serine hydroxymethyltransferase, mitochondrial (SHMT) (Glycine hydroxymethyltransferase)	9
O95084	Serine protease 23 (Putative secreted protein ZSIG13)	1
Q92743	Serine protease HTRA1 (L56) (Serine protease 11)	1
Q8IYB3	Serine/arginine repetitive matrix protein 1 (Ser/Arg-related nuclear matrix protein) (SR-related nuclear matrix protein of 160 kDa) (SRm160)	1
Q9Y5S2	Serine/threonine-protein kinase MRCK beta (CDC42-binding protein kinase beta) (Myotonic dystrophy kinase-related CDC42-binding kinase beta) (Myotonic dystrophy protein kinase-like beta) (DMPK-like beta)	1
O95747	Serine/threonine-protein kinase OSR1 (Oxidative stress-responsive 1 protein)	2
Q13177	Serine/threonine-protein kinase PAK 2 (p21-activated kinase 2) (PAK-2) (Gamma-PAK) (PAK65) (S6/H4 kinase) (p58)	2
P63151	Serine/threonine-protein phosphatase 2A 55 kDa regulatory subunit B alpha isoform (PP2A, subunit B, B-alpha isoform) (PP2A, subunit B, B55-alpha isoform) (PP2A, subunit B, PR55-alpha isoform) (PP2A, subunit B, R2-alpha isoform)	2
P30153	Serine/threonine-protein phosphatase 2A 65 kDa regulatory subunit A alpha isoform (PP2A, subunit A, PR65-alpha isoform) (PP2A, subunit A, R1-alpha isoform) (Medium tumor antigen-associated 61 kDa protein)	22
P67775	Serine/threonine-protein phosphatase 2A catalytic subunit alpha isoform (PP2A-alpha) (Replication protein C) (RP-C)	6
Q15257	Serine/threonine-protein phosphatase 2A regulatory subunit B' (PP2A, subunit B', PR53 isoform) (Phosphotyrosyl phosphatase activator) (PTPA)	2
Q96HS1	Serine/threonine-protein phosphatase PGAM5, mitochondrial (Phosphoglycerate mutase family member 5) (Bcl-XL-binding protein v68)	3
P62136	Serine/threonine-protein phosphatase PP1-alpha catalytic subunit (PP-1A)	4
P62140	Serine/threonine-protein phosphatase PP1-beta catalytic subunit (PP-1B)	12
Q9Y3F4	Serine-threonine kinase receptor-associated protein (UNR-interacting protein) (WD-40 repeat protein PT-WD) (MAP activator with WD repeats)	7
P02787	Serotransferrin (Transferrin) (Siderophilin) (Beta-1 metal-binding globulin)	2
Q96P63	Serpin B12	1
P35237	Serpin B6 (Placental thrombin inhibitor) (Cytoplasmic antiproteinase) (CAP) (Proteinase inhibitor 6) (PI-6)	14
P50454	Serpin H1 (Collagen-binding protein) (Colligin) (47 kDa heat shock protein) (Rheumatoid arthritis-related antigen RA-A47) (Arsenic-transactivated protein 3) (AsTP3) (Cell proliferation-inducing gene 14 protein)	31
O75830	Serpin I2 (Myoepithelium-derived serine protease inhibitor) (Pancpin) (Protease inhibitor 14) (TSA2004)	1
Q9BXP5	Serrate RNA effector molecule homolog (Arsenite-resistance protein 2)	3
Q15165	Serum paraoxonase/arylesterase 2 (PON 2) (Serum aryldialkylphosphatase 2) (A-esterase 2) (Aromatic esterase 2)	3
P49591	Seryl-tRNA synthetase, cytoplasmic (Seryl-tRNA(Ser/Sec) synthetase) (Serine--tRNA ligase) (SerRS)	8
P10768	S-formylglutathione hydrolase (FGH) (Esterase D)	10
O75368	SH3 domain-binding glutamic acid-rich-like protein	6
Q9H299	SH3 domain-binding glutamic acid-rich-like protein 3 (SH3 domain-binding protein 1) (SH3BP-1)	10
P45954	Short/branched chain specific acyl-CoA dehydrogenase, mitochondrial (SBCAD) (2-methyl branched chain acyl-CoA dehydrogenase) (2-MEBCAD) (2-methylbutyryl-coenzyme A dehydrogenase) (2-methylbutyryl-CoA dehydrogenase)	1
P16219	Short-chain specific acyl-CoA dehydrogenase, mitochondrial (SCAD) (Butyryl-CoA dehydrogenase)	2
Q9NR45	Sialic acid synthase (N-acetylneuraminate synthase) (N-acetylneuraminic acid synthase) (N-acetylneuraminate-9-phosphate synthase) (N-acetylneuraminic acid phosphate synthase)	5
Q9H9B4	Sideroflexin-1 (Tricarboxylate carrier protein) (TCC)	9
Q9BWM7	Sideroflexin-3	2
P61009	Signal peptidase complex subunit 3 (Microsomal signal peptidase 23 kDa subunit) (SPase 22 kDa subunit) (SPC22/23)	1
P37108	Signal recognition particle 14 kDa protein (SRP14) (18 kDa Alu RNA-binding protein)	2
P09132	Signal recognition particle 19 kDa protein (SRP19)	3
P61011	Signal recognition particle 54 kDa protein (SRP54)	3
Q9UHB9	Signal recognition particle 68 kDa protein (SRP68)	3
O76094	Signal recognition particle 72 kDa protein (SRP72)	7
P49458	Signal recognition particle 9 kDa protein (SRP9)	5
P08240	Signal recognition particle receptor subunit alpha (SR-alpha) (Docking protein alpha) (DP-alpha)	3
Q9Y5M8	Signal recognition particle receptor subunit beta (SR-beta) (Protein APMCF1)	5
P42224	Signal transducer and activator of transcription 1-alpha/beta (Transcription factor ISGF-3 components p91/p84)	9
P40763	Signal transducer and activator of transcription 3 (Acute-phase response factor)	1
Q04837	Single-stranded DNA-binding protein, mitochondrial (Mt-SSB) (PWP1-interacting protein 17)	13
Q9NTI5	Sister chromatid cohesion protein PDS5 homolog B (Androgen-induced proliferation inhibitor) (Androgen-induced prostate proliferative shutoff-associated protein AS3)	1
O43765	Small glutamine-rich tetratricopeptide repeat-containing protein alpha (Alpha-SGT) (Vpu-binding protein) (UBP)	2
P62304	Small nuclear ribonucleoprotein E (snRNP-E)	5
P62306	Small nuclear ribonucleoprotein F (snRNP-F)	2
P62308	Small nuclear ribonucleoprotein G (snRNP-G)	2
P62314	Small nuclear ribonucleoprotein Sm D1 (Sm-D1) (snRNP core protein D1) (Sm-D autoantigen)	3
P62316	Small nuclear ribonucleoprotein Sm D2 (Sm-D2) (snRNP core protein D2)	6
P62318	Small nuclear ribonucleoprotein Sm D3 (Sm-D3) (snRNP core protein D3)	3
P14678	Small nuclear ribonucleoprotein-associated proteins B and B' (snRNP-B) (Sm-B/Sm-B') (SmB/SmB')	4
Q13126	S-methyl-5'-thioadenosine phosphorylase (5'-methylthioadenosine phosphorylase) (MTA phosphorylase)	6
O95295	SNARE-associated protein Snapin (Synaptosomal-associated protein 25-binding protein) (SNAP-associated protein)	1
P05023	Sodium/potassium-transporting ATPase subunit alpha-1 (Sodium pump subunit alpha-1) (Na(+)/K(+) ATPase alpha-1 subunit)	14
P54709	Sodium/potassium-transporting ATPase subunit beta-3 (Sodium/potassium-dependent ATPase subunit beta-3) (ATPB-3)	3
O94875	Sorbin and SH3 domain-containing protein 2 (Arg/Abl-interacting protein 2) (ArgBP2) (Sorbin)	6
P30626	Sorcin (22 kDa protein) (CP-22) (V19)	9
Q13596	Sorting nexin-1	3
Q9UMY4	Sorting nexin-12	1
Q96RF0	Sorting nexin-18 (Sorting nexin-associated Golgi protein 1) (SH3 and PX domain-containing protein 3B)	4
O60749	Sorting nexin-2 (Transformation-related gene 9 protein) (TRG-9)	5
O60493	Sorting nexin-3 (Protein SDP3)	9
Q9UNH7	Sorting nexin-6 (TRAF4-associated factor 2)	2
Q9Y5X1	Sorting nexin-9 (SH3 and PX domain-containing protein 1) (Protein SDP1) (SH3 and PX domain-containing protein 3A)	4
P09486	SPARC (Secreted protein acidic and rich in cysteine) (Osteonectin) (ON) (Basement-membrane protein 40) (BM-40)	15
Q9NUQ6	SPATS2-like protein (DNA polymerase-transactivated protein 6)	5
Q13813	Spectrin alpha chain, brain (Spectrin, non-erythroid alpha chain) (Alpha-II spectrin) (Fodrin alpha chain)	38
Q01082	Spectrin beta chain, brain 1 (Spectrin, non-erythroid beta chain 1) (Beta-II spectrin) (Fodrin beta chain)	28
Q9H254	Spectrin beta chain, brain 3 (Spectrin, non-erythroid beta chain 3) (Beta-IV spectrin)	2
Q96SI9	Spermatid perinuclear RNA-binding protein	1
P19623	Spermidine synthase (SPDSY) (Putrescine aminopropyltransferase)	12
P63208	S-phase kinase-associated protein 1 (Cyclin A/CDK2-associated protein p19) (p19skp1) (p19A) (RNA polymerase II elongation factor-like protein) (Organ of Corti protein 2) (OCP-2) (OCP-II) (Transcription elongation factor B) (SIII)	4
Q13838	Spliceosome RNA helicase BAT1 (DEAD box protein UAP56) (56 kDa U2AF65-associated protein) (ATP-dependent RNA helicase p47) (HLA-B-associated transcript-1)	7
Q15459	Splicing factor 3A subunit 1 (Spliceosome-associated protein 114) (SAP 114) (SF3a120)	5
Q12874	Splicing factor 3A subunit 3 (Spliceosome-associated protein 61) (SAP 61) (SF3a60)	1
O75533	Splicing factor 3B subunit 1 (Pre-mRNA-splicing factor SF3b 155 kDa subunit) (SF3b155) (Spliceosome-associated protein 155) (SAP 155)	2
Q13435	Splicing factor 3B subunit 2 (Pre-mRNA-splicing factor SF3b 145 kDa subunit) (SF3b145) (SF3b150) (Spliceosome-associated protein 145) (SAP 145)	1
Q15393	Splicing factor 3B subunit 3 (Spliceosome-associated protein 130) (SAP 130) (Pre-mRNA-splicing factor SF3b 130 kDa subunit) (SF3b130) (STAF130)	3
Q9BWJ5	Splicing factor 3B subunit 5 (SF3b5) (Pre-mRNA-splicing factor SF3b 10 kDa subunit)	1
P26368	Splicing factor U2AF 65 kDa subunit (U2 auxiliary factor 65 kDa subunit) (hU2AF65) (U2 snRNP auxiliary factor large subunit)	2
Q07955	Splicing factor, arginine/serine-rich 1 (pre-mRNA-splicing factor SF2, P33 subunit) (Alternative-splicing factor 1) (ASF-1)	3
Q01130	Splicing factor, arginine/serine-rich 2 (Splicing factor SC35) (SC-35) (Splicing component, 35 kDa) (Protein PR264)	2
P84103	Splicing factor, arginine/serine-rich 3 (Pre-mRNA-splicing factor SRP20)	4
Q13243	Splicing factor, arginine/serine-rich 5 (Pre-mRNA-splicing factor SRP40) (Delayed-early protein HRS)	1
Q16629	Splicing factor, arginine/serine-rich 7 (Splicing factor 9G8)	1
Q13242	Splicing factor, arginine/serine-rich 9 (Pre-mRNA-splicing factor SRp30C)	1
P23246	Splicing factor, proline- and glutamine-rich (Polypyrimidine tract-binding protein-associated-splicing factor) (PTB-associated-splicing factor) (DNA-binding p52/p100 complex, 100 kDa subunit) (100 kDa DNA-pairing protein) (hPOMp100)	6
Q15020	Squamous cell carcinoma antigen recognized by T-cells 3 (SART-3) (Tat-interacting protein of 110 kDa) (Tip110)	1
Q9GZT3	SRA stem-loop-interacting RNA-binding protein, mitochondrial	6
Q14247	Src substrate cortactin (Amplaxin) (Oncogene EMS1)	4
P52823	Stanniocalcin-1 (STC-1)	1
O76061	Stanniocalcin-2 (STC-2) (Stanniocalcin-related protein) (STCRP)	3
Q7KZF4	Staphylococcal nuclease domain-containing protein 1 (p100 co-activator) (100 kDa coactivator) (EBNA2 coactivator p100) (Tudor domain-containing protein 11)	35
P16949	Stathmin (Phosphoprotein p19) (pp19) (Leukemia-associated phosphoprotein p18) (Oncoprotein 18) (Op18) (pp17) (Prosolin) (Metablastin) (Protein Pr22)	8
Q93045	Stathmin-2 (Superior cervical ganglion-10 protein) (Protein SCG10)	3
Q8IVG5	Sterile alpha motif domain-containing protein 9-like (SAM domain-containing protein 9-like)	1
Q9UNE7	STIP1 homology and U box-containing protein 1 (Carboxy terminus of Hsp70-interacting protein) (E3 ubiquitin-protein ligase CHIP) (CLL-associated antigen KW-8) (Antigen NY-CO-7)	2
Q9UJZ1	Stomatin-like protein 2 (SLP-2) (EPB72-like 2)	7
P38646	Stress-70 protein, mitochondrial (75 kDa glucose-regulated protein) (GRP 75) (Heat shock 70 kDa protein 9) (Peptide-binding protein 74) (PBP74) (Mortalin) (MOT)	25
P31948	Stress-induced-phosphoprotein 1 (STI1) (Hsc70/Hsp90-organizing protein) (Hop) (Transformation-sensitive protein IEF SSP 3521) (NY-REN-11 antigen)	4
P48061	Stromal cell-derived factor 1 (SDF-1) (C-X-C motif chemokine 12) (Pre-B cell growth-stimulating factor) (PBSF)	1
Q99470	Stromal cell-derived factor 2 (SDF-2)	2
P31040	Succinate dehydrogenase [ubiquinone] flavoprotein subunit, mitochondrial (Flavoprotein subunit of complex II) (Fp)	5
P21912	Succinate dehydrogenase [ubiquinone] iron-sulfur subunit, mitochondrial (Iron-sulfur subunit of complex II) (Ip)	7
Q9P2R7	Succinyl-CoA ligase [ADP-forming] subunit beta, mitochondrial (ATP-specific succinyl-CoA synthetase subunit beta) (Succinyl-CoA synthetase beta-A chain) (SCS-betaA) (Renal carcinoma antigen NY-REN-39)	3
P53597	Succinyl-CoA ligase [GDP-forming] subunit alpha, mitochondrial (Succinyl-CoA synthetase subunit alpha) (SCS-alpha)	3
Q96I99	Succinyl-CoA ligase [GDP-forming] subunit beta, mitochondrial (GTP-specific succinyl-CoA synthetase subunit beta) (Succinyl-CoA synthetase beta-G chain) (SCS-betaG)	4
P55809	Succinyl-CoA:3-ketoacid-coenzyme A transferase 1, mitochondrial (3-oxoacid-CoA transferase 1) (Somatic-type succinyl CoA:3-oxoacid CoA-transferase) (Scot-S)	4
Q8NBJ7	Sulfatase-modifying factor 2 (C-alpha-formylglycine-generating enzyme 2)	4
O00391	Sulfhydryl oxidase 1 (hQSOX) (Quiescin Q6)	7
Q9Y6N5	Sulfide:quinone oxidoreductase, mitochondrial	12
Q9BYN0	Sulfiredoxin-1	1
P50225	Sulfotransferase 1A1 (Aryl sulfotransferase 1) (Phenol sulfotransferase 1) (Phenol-sulfating phenol sulfotransferase 1) (P-PST 1) (Thermostable phenol sulfotransferase) (Ts-PST) (HAST1/HAST2) (ST1A3)	2
Q9UBE0	SUMO-activating enzyme subunit 1 (Ubiquitin-like 1-activating enzyme E1A)	5
Q9UBT2	SUMO-activating enzyme subunit 2 (Ubiquitin-like 1-activating enzyme E1B) (Anthracycline-associated resistance ARX)	4
P63279	SUMO-conjugating enzyme UBC9 (SUMO-protein ligase) (Ubiquitin-conjugating enzyme E2 I) (Ubiquitin-protein ligase I) (Ubiquitin carrier protein I) (Ubiquitin carrier protein 9) (p18)	3
P00441	Superoxide dismutase [Cu-Zn]	9
P04179	Superoxide dismutase [Mn], mitochondrial	12
Q9Y2Z0	Suppressor of G2 allele of SKP1 homolog (Sgt1) (Putative 40-6-3 protein)	5
O15260	Surfeit locus protein 4	3
Q9UH65	Switch-associated protein 70 (SWAP-70)	1
Q99536	Synaptic vesicle membrane protein VAT-1 homolog	10
O15498	Synaptobrevin homolog YKT6	2
P57105	Synaptojanin-2-binding protein (Mitochondrial outer membrane protein 25)	2
Q92791	Synaptonemal complex protein SC65 (Nucleolar autoantigen No55)	2
Q9UMS6	Synaptopodin-2 (Genethonin-2) (Myopodin)	1
O00161	Synaptosomal-associated protein 23 (SNAP-23) (Vesicle-membrane fusion protein SNAP-23)	2
Q86Y82	Syntaxin-12	2
O00560	Syntenin-1 (Syndecan-binding protein 1) (Melanoma differentiation-associated protein 9) (MDA-9) (Scaffold protein Pbp1) (Pro-TGF-alpha cytoplasmic domain-interacting protein 18) (TACIP18)	1
Q9Y490	Talin-1	106
Q9Y4G6	Talin-2	8
Q13148	TAR DNA-binding protein 43 (TDP-43)	2
O60784	Target of Myb protein 1	1
P20226	TATA-box-binding protein (TATA-box factor) (TATA-binding factor) (TATA sequence-binding protein) (Transcription initiation factor TFIID TBP subunit)	2
P17987	T-complex protein 1 subunit alpha (TCP-1-alpha) (CCT-alpha)	14
P78371	T-complex protein 1 subunit beta (TCP-1-beta) (CCT-beta)	23
P50991	T-complex protein 1 subunit delta (TCP-1-delta) (CCT-delta) (Stimulator of TAR RNA-binding)	13
P48643	T-complex protein 1 subunit epsilon (TCP-1-epsilon) (CCT-epsilon)	14
Q99832	T-complex protein 1 subunit eta (TCP-1-eta) (CCT-eta) (HIV-1 Nef-interacting protein)	15
P49368	T-complex protein 1 subunit gamma (TCP-1-gamma) (CCT-gamma) (hTRiC5)	14
P50990	T-complex protein 1 subunit theta (TCP-1-theta) (CCT-theta) (Renal carcinoma antigen NY-REN-15)	22
P40227	T-complex protein 1 subunit zeta (TCP-1-zeta) (CCT-zeta) (CCT-zeta-1) (Tcp20) (HTR3) (Acute morphine dependence-related protein 2)	19
P24821	Tenascin (TN) (Tenascin-C) (TN-C) (Hexabrachion) (Cytotactin) (Neuronectin) (GMEM) (JI) (Myotendinous antigen) (Glioma-associated-extracellular matrix antigen) (GP 150-225)	10
P05452	Tetranectin (TN) (C-type lectin domain family 3 member B) (Plasminogen kringle 4-binding protein)	6
Q15006	Tetratricopeptide repeat protein 35 (TPR repeat protein 35)	2
Q8N5M4	Tetratricopeptide repeat protein 9C (TPR repeat protein 9C)	2
P10599	Thioredoxin (Trx) (ATL-derived factor) (ADF) (Surface-associated sulphydryl protein) (SASP)	10
O95881	Thioredoxin domain-containing protein 12 (Thioredoxin-like protein p19) (Endoplasmic reticulum protein ERp19) (ERp18) (hTLP19)	5
Q9BRA2	Thioredoxin domain-containing protein 17 (Thioredoxin-like protein 5) (14 kDa thioredoxin-related protein) (TRP14) (Protein 42-9-9)	8
Q8NBS9	Thioredoxin domain-containing protein 5 (Thioredoxin-like protein p46) (Endoplasmic reticulum protein ERp46)	13
Q16881	Thioredoxin reductase 1, cytoplasmic (TR) (Thioredoxin reductase TR1) (KM-102-derived reductase-like factor) (Gene associated with retinoid-IFN-induced mortality 12 protein) (GRIM-12)	12
P30048	Thioredoxin-dependent peroxide reductase, mitochondrial (Peroxiredoxin-3) (PRX III) (Antioxidant protein 1) (AOP-1) (Protein MER5 homolog) (HBC189)	12
O43396	Thioredoxin-like protein 1 (32 kDa thioredoxin-related protein)	4
Q9H3N1	Thioredoxin-related transmembrane protein 1 (Thioredoxin domain-containing protein 1) (Transmembrane Trx-related protein)	4
Q86V81	THO complex subunit 4 (Tho4) (Ally of AML-1 and LEF-1) (Transcriptional coactivator Aly/REF) (bZIP-enhancing factor BEF)	3
P26639	Threonyl-tRNA synthetase, cytoplasmic (Threonine--tRNA ligase) (ThrRS)	11
P07996	Thrombospondin-1	22
P35442	Thrombospondin-2	4
P04216	Thy-1 membrane glycoprotein (Thy-1 antigen) (CDw90)	4
P19971	Thymidine phosphorylase (TdRPase) (TP) (Platelet-derived endothelial cell growth factor) (PD-ECGF) (Gliostatin)	3
P23919	Thymidylate kinase (dTMP kinase)	8
P63313	Thymosin beta-10	2
P62328	Thymosin beta-4 (T beta-4) (Fx)	1
P05543	Thyroxine-binding globulin (T4-binding globulin) (Serpin A7)	2
Q07157	Tight junction protein ZO-1 (Zonula occludens protein 1) (Zona occludens protein 1) (Tight junction protein 1)	1
P04066	Tissue alpha-L-fucosidase (Alpha-L-fucoside fucohydrolase 1) (Alpha-L-fucosidase 1) (Alpha-L-fucosidase I)	1
P10646	Tissue factor pathway inhibitor (TFPI) (Lipoprotein-associated coagulation inhibitor) (LACI) (Extrinsic pathway inhibitor) (EPI)	1
Q9H0E2	Toll-interacting protein	2
O14656	Torsin-1A (Torsin family 1 member A) (Dystonia 1 protein)	1
Q9Y3C4	TP53RK-binding protein (PRPK-binding protein)	2
O43617	Trafficking protein particle complex subunit 3 (BET3 homolog)	4
P37837	Transaldolase	17
Q15369	Transcription elongation factor B polypeptide 1 (RNA polymerase II transcription factor SIII subunit C) (SIII p15) (Elongin 15 kDa subunit) (Elongin-C) (EloC)	7
Q15370	Transcription elongation factor B polypeptide 2 (RNA polymerase II transcription factor SIII subunit B) (SIII p18) (Elongin B) (EloB) (Elongin 18 kDa subunit)	8
O14776	Transcription elongation regulator 1 (TATA box-binding protein-associated factor 2S) (Transcription factor CA150)	2
Q00059	Transcription factor A, mitochondrial (mtTFA) (Mitochondrial transcription factor 1) (MtTF1) (Transcription factor 6-like 2)	3
P20290	Transcription factor BTF3 (RNA polymerase B transcription factor 3)	4
Q96K17	Transcription factor BTF3 homolog 4 (Basic transcription factor 3-like 4)	2
Q13263	Transcription intermediary factor 1-beta (TIF1-beta) (Tripartite motif-containing protein 28) (Nuclear corepressor KAP-1) (KRAB-associated protein 1) (KAP-1) (KRAB-interacting protein 1) (KRIP-1) (RING finger protein 96)	13
Q00577	Transcriptional activator protein Pur-alpha (Purine-rich single-stranded DNA-binding protein alpha)	1
Q9Y4P3	Transducin beta-like protein 2 (WS beta-transducin repeats protein) (WS-betaTRP) (Williams-Beuren syndrome chromosomal region 13 protein)	1
P02786	Transferrin receptor protein 1 (TfR1) (T9) (p90)	7
O43294	Transforming growth factor beta-1-induced transcript 1 protein (Hydrogen peroxide-inducible clone 5 protein) (Hic-5) (Androgen receptor-associated protein of 55 kDa)	2
Q15582	Transforming growth factor-beta-induced protein ig-h3 (Beta ig-h3) (Kerato-epithelin) (RGD-containing collagen-associated protein) (RGD-CAP)	23
P61586	Transforming protein RhoA (H12)	11
Q01995	Transgelin (Smooth muscle protein 22-alpha) (SM22-alpha) (WS3-10) (22 kDa actin-binding protein)	38
P37802	Transgelin-2 (SM22-alpha homolog)	30
P55072	Transitional endoplasmic reticulum ATPase (TER ATPase) (15S Mg(2+)-ATPase p97 subunit) (Valosin-containing protein) (VCP)	41
P29401	Transketolase (TK)	23
Q9NR50	Translation initiation factor eIF-2B subunit gamma (eIF-2B GDP-GTP exchange factor subunit gamma)	1
Q92616	Translational activator GCN1 (GCN1-like protein 1) (HsGCN1)	6
P13693	Translationally-controlled tumor protein (TCTP) (p23) (Histamine-releasing factor) (HRF) (Fortilin)	11
Q15631	Translin	2
Q99598	Translin-associated protein X (Translin-associated factor X)	1
P43307	Translocon-associated protein subunit alpha (TRAP-alpha) (Signal sequence receptor subunit alpha) (SSR-alpha)	2
P51571	Translocon-associated protein subunit delta (TRAP-delta) (Signal sequence receptor subunit delta) (SSR-delta)	8
P49755	Transmembrane emp24 domain-containing protein 10 (21 kDa transmembrane-trafficking protein) (Transmembrane protein Tmp21) (Tmp-21-I) (p24delta) (S31III125) (S31I125)	6
Q15363	Transmembrane emp24 domain-containing protein 2 (Membrane protein p24A)	7
Q7Z7H5	Transmembrane emp24 domain-containing protein 4 (Endoplasmic reticulum stress-response protein 25) (ERS25) (Putative NF-kappa-B-activating protein 156)	2
Q9Y3A6	Transmembrane emp24 domain-containing protein 5	2
Q9Y3B3	Transmembrane emp24 domain-containing protein 7	1
Q9BVK6	Transmembrane emp24 domain-containing protein 9 (Glycoprotein 25L2)	10
Q14956	Transmembrane glycoprotein NMB (Transmembrane glycoprotein HGFIN)	2
Q9BVC6	Transmembrane protein 109 (Mitsugumin-23) (Mg23)	2
Q9H061	Transmembrane protein 126A	2
Q9BTV4	Transmembrane protein 43 (Protein LUMA)	2
Q92973	Transportin-1 (Importin beta-2) (Karyopherin beta-2) (M9 region interaction protein) (MIP)	4
P53007	Tricarboxylate transport protein, mitochondrial (Citrate transport protein) (CTP) (Tricarboxylate carrier protein) (Solute carrier family 25 member 1)	3
P40939	Trifunctional enzyme subunit alpha, mitochondrial (TP-alpha) (78 kDa gastrin-binding protein)	27
P55084	Trifunctional enzyme subunit beta, mitochondrial (TP-beta)	11
P22102	Trifunctional purine biosynthetic protein adenosine-3	4
P60174	Triosephosphate isomerase (TIM) (Triose-phosphate isomerase)	25
O14773	Tripeptidyl-peptidase 1 (TPP-1) (Tripeptidyl-peptidase I) (TPP-I) (Tripeptidyl aminopeptidase) (Lysosomal pepstatin-insensitive protease) (LPIC) (Cell growth-inhibiting gene 1 protein)	4
Q9UI30	TRM112-like protein	5
P09493	Tropomyosin alpha-1 chain (Tropomyosin-1) (Alpha-tropomyosin)	23
P06753	Tropomyosin alpha-3 chain (Tropomyosin-3) (Gamma-tropomyosin) (Tropomyosin-5) (hTM5)	21
P67936	Tropomyosin alpha-4 chain (Tropomyosin-4) (TM30p1)	34
P07951	Tropomyosin beta chain (Tropomyosin-2) (Beta-tropomyosin)	30
P23381	Tryptophanyl-tRNA synthetase, cytoplasmic (Tryptophan--tRNA ligase) (TrpRS) (Interferon-induced protein 53) (IFP53)	7
Q71U36	Tubulin alpha-1A chain (Tubulin B-alpha-1) (Tubulin alpha-3 chain) (Alpha-tubulin 3)	36
P68363	Tubulin alpha-1B chain (Tubulin alpha-ubiquitous chain) (Alpha-tubulin ubiquitous) (Tubulin K-alpha-1)	36
Q9BQE3	Tubulin alpha-1C chain (Tubulin alpha-6 chain) (Alpha-tubulin 6)	36
P68366	Tubulin alpha-4A chain (Tubulin alpha-1 chain) (Alpha-tubulin 1) (Testis-specific alpha-tubulin) (Tubulin H2-alpha)	20
P07437	Tubulin beta chain (Tubulin beta-5 chain)	52
Q13885	Tubulin beta-2A chain	42
P68371	Tubulin beta-2C chain (Tubulin beta-2 chain)	51
Q13509	Tubulin beta-3 chain (Tubulin beta-III) (Tubulin beta-4)	31
P04350	Tubulin beta-4 chain (Tubulin 5 beta)	23
Q9BUF5	Tubulin beta-6 chain	32
Q3ZCM7	Tubulin beta-8 chain	15
P23258	Tubulin gamma-1 chain (Gamma-1-tubulin) (Gamma-tubulin complex component 1) (GCP-1)	1
Q99426	Tubulin-folding cofactor B (Tubulin-specific chaperone B) (Cytoskeleton-associated protein 1) (Cytoskeleton-associated protein CKAPI)	3
O75347	Tubulin-specific chaperone A (Tubulin-folding cofactor A) (CFA) (TCP1-chaperonin cofactor A)	9
Q14166	Tubulin--tyrosine ligase-like protein 12	2
O95379	Tumor necrosis factor, alpha-induced protein 8 (Head and neck tumor and metastasis-related protein) (TNF-induced protein GG2-1) (SCC-S2) (NF-kappa-B-inducible DED-containing protein) (NDED) (MDC-3.13)	2
O43399	Tumor protein D54 (hD54) (Tumor protein D52-like 2)	8
Q6IBS0	Twinfilin-2 (Twinfilin-1-like protein) (A6-related protein) (hA6RP) (Protein tyrosine kinase 9-like)	6
Q9UIG0	Tyrosine-protein kinase BAZ1B (Bromodomain adjacent to zinc finger domain protein 1B) (Williams-Beuren syndrome chromosomal region 9 protein) (Williams syndrome transcription factor) (hWALP2)	1
Q06124	Tyrosine-protein phosphatase non-receptor type 11 (Protein-tyrosine phosphatase 2C) (PTP-2C) (PTP-1D) (SH-PTP3) (SH-PTP2) (SHP-2)	2
P54577	Tyrosyl-tRNA synthetase, cytoplasmic (Tyrosyl--tRNA ligase) (TyrRS)	8
P08621	U1 small nuclear ribonucleoprotein 70 kDa (U1 snRNP 70 kDa)	2
P09012	U1 small nuclear ribonucleoprotein A (U1 snRNP A)	2
P09234	U1 small nuclear ribonucleoprotein C (U1 snRNP C)	1
P09661	U2 small nuclear ribonucleoprotein A' (U2 snRNP-A')	5
P08579	U2 small nuclear ribonucleoprotein B''	1
O15042	U2-associated protein SR140 (140 kDa Ser/Arg-rich domain protein)	1
O75643	U5 small nuclear ribonucleoprotein 200 kDa helicase (U5 snRNP-specific 200 kDa protein) (U5-200KD) (Activating signal cointegrator 1 complex subunit 3-like 1) (BRR2 homolog)	2
Q9Y333	U6 snRNA-associated Sm-like protein LSm2 (snRNP core Sm-like protein Sm-x5) (Small nuclear ribonuclear protein D homolog) (Protein G7b)	5
P62310	U6 snRNA-associated Sm-like protein LSm3	2
Q9Y4Z0	U6 snRNA-associated Sm-like protein LSm4 (Glycine-rich protein) (GRP)	3
P62312	U6 snRNA-associated Sm-like protein LSm6	4
O95777	U6 snRNA-associated Sm-like protein LSm8	2
Q96DE0	U8 snoRNA-decapping enzyme (Nucleoside diphosphate-linked moiety X motif 16) (Nudix motif 16) (U8 snoRNA-binding protein H29K)	3
Q9UHD9	Ubiquilin-2 (Protein linking IAP with cytoskeleton 2) (PLIC-2) (Ubiquitin-like product Chap1/Dsk2) (DSK2 homolog) (Chap1)	2
P54578	Ubiquitin carboxyl-terminal hydrolase 14 (Ubiquitin thioesterase 14) (Ubiquitin-specific-processing protease 14) (Deubiquitinating enzyme 14)	7
P45974	Ubiquitin carboxyl-terminal hydrolase 5 (Ubiquitin thioesterase 5) (Ubiquitin-specific-processing protease 5) (Deubiquitinating enzyme 5) (Isopeptidase T)	12
Q93009	Ubiquitin carboxyl-terminal hydrolase 7 (Ubiquitin thioesterase 7) (Ubiquitin-specific-processing protease 7) (Deubiquitinating enzyme 7) (Herpesvirus-associated ubiquitin-specific protease)	4
P09936	Ubiquitin carboxyl-terminal hydrolase isozyme L1 (UCH-L1) (Ubiquitin thioesterase L1) (Neuron cytoplasmic protein 9.5) (PGP 9.5) (PGP9.5)	15
P15374	Ubiquitin carboxyl-terminal hydrolase isozyme L3 (UCH-L3) (Ubiquitin thioesterase L3)	7
Q92890	Ubiquitin fusion degradation protein 1 homolog (UB fusion protein 1)	1
Q96FW1	Ubiquitin thioesterase OTUB1 (Otubain-1) (OTU domain-containing ubiquitin aldehyde-binding protein 1) (Ubiquitin-specific-processing protease OTUB1) (Deubiquitinating enzyme OTUB1)	8
O14933	Ubiquitin/ISG15-conjugating enzyme E2 L6 (Ubiquitin-protein ligase L6) (Ubiquitin carrier protein L6) (UbcH8) (Retinoic acid-induced gene B protein) (RIG-B)	9
P62987	Ubiquitin-60S ribosomal protein L40 (Ubiquitin A-52 residue ribosomal protein fusion product 1) (CEP52)	13
Q14157	Ubiquitin-associated protein 2-like (Protein NICE-4)	3
P51668	Ubiquitin-conjugating enzyme E2 D1 (Ubiquitin-protein ligase D1) (Ubiquitin carrier protein D1) (UbcH5) (Ubiquitin-conjugating enzyme E2-17 kDa 1) (E2(17)KB 1) (UBC4/5 homolog) (Stimulator of Fe transport) (SFT)	2
P62837	Ubiquitin-conjugating enzyme E2 D2 (Ubiquitin-protein ligase D2) (Ubiquitin carrier protein D2) (Ubiquitin-conjugating enzyme E2-17 kDa 2) (E2(17)KB 2)	4
P61086	Ubiquitin-conjugating enzyme E2 K (Ubiquitin-conjugating enzyme E2-25 kDa) (E2(25K)) (Ubiquitin-protein ligase) (Ubiquitin carrier protein) (Huntingtin-interacting protein 2) (HIP-2)	8
P68036	Ubiquitin-conjugating enzyme E2 L3 (Ubiquitin-protein ligase L3) (Ubiquitin carrier protein L3) (UbcH7) (E2-F1) (L-UBC)	10
P61088	Ubiquitin-conjugating enzyme E2 N (Ubiquitin-protein ligase N) (Ubiquitin carrier protein N) (Ubc13) (Bendless-like ubiquitin-conjugating enzyme)	11
Q13404	Ubiquitin-conjugating enzyme E2 variant 1 (UEV-1) (CROC-1) (TRAF6-regulated IKK activator 1 beta Uev1A)	9
Q15819	Ubiquitin-conjugating enzyme E2 variant 2 (MMS2) (Enterocyte differentiation-associated factor EDAF-1) (Enterocyte differentiation-promoting factor) (EDPF-1) (Vitamin D3-inducible protein) (DDVit 1)	10
P61960	Ubiquitin-fold modifier 1	2
P22314	Ubiquitin-like modifier-activating enzyme 1 (Ubiquitin-activating enzyme E1) (Protein A1S9)	35
P41226	Ubiquitin-like modifier-activating enzyme 7 (Ubiquitin-activating enzyme 7) (Ubiquitin-activating enzyme E1 homolog) (D8)	3
Q04323	UBX domain-containing protein 1 (SAPK substrate protein 1) (UBA/UBX 33.3 kDa protein)	1
O60701	UDP-glucose 6-dehydrogenase (UDP-Glc dehydrogenase)	27
Q9NYU2	UDP-glucose:glycoprotein glucosyltransferase 1 (UDP-glucose ceramide glucosyltransferase-like 1) (UDP--Glc:glycoprotein glucosyltransferase) (HUGT1)	17
Q16222	UDP-N-acetylhexosamine pyrophosphorylase (Antigen X) (AGX) (Sperm-associated antigen 2)	4
Q9Y3C8	Ufm1-conjugating enzyme 1 (Ubiquitin-fold modifier-conjugating enzyme 1)	2
P30085	UMP-CMP kinase (Cytidylate kinase) (Deoxycytidylate kinase) (Cytidine monophosphate kinase) (Uridine monophosphate kinase) (Uridine monophosphate/cytidine monophosphate kinase) (UMP/CMP kinase)	18
Q6GMV3	Uncharacterized protein C2orf79	1
Q9BUH6	Uncharacterized protein C9orf142	2
Q8N766	Uncharacterized protein KIAA0090	1
Q9Y3I0	UPF0027 protein C22orf28	10
Q9HB07	UPF0160 protein MYG1, mitochondrial	1
Q9Y3D0	UPF0195 protein FAM96B	1
Q9H7C9	UPF0366 protein C11orf67	2
Q9BVG4	UPF0368 protein Cxorf26	1
Q6IAA8	UPF0404 protein C11orf59	4
Q8WUH6	UPF0444 transmembrane protein C12orf23	1
O94874	UPF0555 protein KIAA0776	2
Q969H8	UPF0556 protein C19orf10 (Stromal cell-derived growth factor SF20) (Interleukin-25) (IL-25)	7
Q9Y224	UPF0568 protein C14orf166	14
Q6P1X6	UPF0598 protein C8orf82	2
Q9P1F3	UPF0727 protein C6orf115	1
P11172	Uridine 5'-monophosphate synthase (UMP synthase)	2
P06132	Uroporphyrinogen decarboxylase (URO-D)	2
Q16851	UTP--glucose-1-phosphate uridylyltransferase (UDP-glucose pyrophosphorylase) (UDPGP)	16
P54727	UV excision repair protein RAD23 homolog B (hHR23B) (XP-C repair-complementing complex 58 kDa protein) (p58)	3
Q9BZF9	Uveal autoantigen with coiled-coil domains and ankyrin repeats	3
Q9P253	Vacuolar protein sorting-associated protein 18 homolog (hVPS18)	1
Q9UBQ0	Vacuolar protein sorting-associated protein 29 (Vesicle protein sorting 29) (hVPS29) (PEP11)	7
Q96AX1	Vacuolar protein sorting-associated protein 33A (hVPS33A)	1
Q96QK1	Vacuolar protein sorting-associated protein 35 (Vesicle protein sorting 35) (hVPS35) (Maternal-embryonic 3)	10
P49754	Vacuolar protein sorting-associated protein 41 homolog (S53)	2
Q9BRG1	Vacuolar protein-sorting-associated protein 25 (hVps25) (ESCRT-II complex subunit VPS25) (ELL-associated protein of 20 kDa) (Dermal papilla-derived protein 9)	5
P26640	Valyl-tRNA synthetase (Valine--tRNA ligase) (ValRS) (Protein G7a)	12
P19320	Vascular cell adhesion protein 1 (V-CAM 1) (INCAM-100)	5
P50552	Vasodilator-stimulated phosphoprotein (VASP)	1
Q6EMK4	Vasorin (Protein slit-like 2)	5
P49748	Very long-chain specific acyl-CoA dehydrogenase, mitochondrial (VLCAD)	8
P23763	Vesicle-associated membrane protein 1 (VAMP-1) (Synaptobrevin-1)	2
P63027	Vesicle-associated membrane protein 2 (VAMP-2) (Synaptobrevin-2)	4
Q15836	Vesicle-associated membrane protein 3 (VAMP-3) (Synaptobrevin-3) (Cellubrevin) (CEB)	6
O95183	Vesicle-associated membrane protein 5 (VAMP-5) (Myobrevin)	1
P46459	Vesicle-fusing ATPase (N-ethylmaleimide-sensitive fusion protein) (NEM-sensitive fusion protein) (Vesicular-fusion protein NSF)	11
O75396	Vesicle-trafficking protein SEC22b (SEC22 vesicle-trafficking protein homolog B) (SEC22 vesicle-trafficking protein-like 1) (ERS24) (ERS-24)	5
Q12907	Vesicular integral-membrane protein VIP36 (Lectin mannose-binding 2) (Glycoprotein GP36b)	5
Q00341	Vigilin (High density lipoprotein-binding protein) (HDL-binding protein)	37
P08670	Vimentin	57
P18206	Vinculin (Metavinculin)	52
P02774	Vitamin D-binding protein (DBP) (Group-specific component) (Gc-globulin)	2
Q7Z5L0	Vitelline membrane outer layer protein 1 homolog	2
P21796	Voltage-dependent anion-selective channel protein 1 (VDAC-1) (Outer mitochondrial membrane protein porin 1) (Plasmalemmal porin) (Porin 31HL) (Porin 31HM)	16
P45880	Voltage-dependent anion-selective channel protein 2 (VDAC-2) (Outer mitochondrial membrane protein porin 2)	9
Q9Y277	Voltage-dependent anion-selective channel protein 3 (VDAC-3) (Outer mitochondrial membrane protein porin 3)	11
P38606	V-type proton ATPase catalytic subunit A (V-ATPase subunit A) (Vacuolar proton pump subunit alpha) (V-ATPase 69 kDa subunit) (Vacuolar ATPase isoform VA68)	10
P21281	V-type proton ATPase subunit B, brain isoform (V-ATPase subunit B 2) (Vacuolar proton pump subunit B 2) (Endomembrane proton pump 58 kDa subunit) (HO57)	7
P36543	V-type proton ATPase subunit E 1 (V-ATPase subunit E 1) (Vacuolar proton pump subunit E 1) (V-ATPase 31 kDa subunit) (P31)	5
Q16864	V-type proton ATPase subunit F (V-ATPase subunit F) (Vacuolar proton pump subunit F) (V-ATPase 14 kDa subunit)	5
O75348	V-type proton ATPase subunit G 1 (V-ATPase subunit G 1) (Vacuolar proton pump subunit G 1) (V-ATPase 13 kDa subunit 1) (Vacuolar proton pump subunit M16)	3
O75083	WD repeat-containing protein 1 (Actin-interacting protein 1) (AIP1) (NORI-1)	16
Q9BZH6	WD repeat-containing protein 11 (Bromodomain and WD repeat-containing protein 2) (WD repeat-containing protein 15)	2
Q9GZS3	WD repeat-containing protein 61 (Meiotic recombination REC14 protein homolog)	1
Q9NQW7	Xaa-Pro aminopeptidase 1 (X-Pro aminopeptidase 1) (X-prolyl aminopeptidase 1, soluble) (Cytosolic aminopeptidase P) (Soluble aminopeptidase P) (sAmp) (Aminoacylproline aminopeptidase)	2
P12955	Xaa-Pro dipeptidase (X-Pro dipeptidase) (Proline dipeptidase) (Prolidase) (Imidodipeptidase) (Peptidase D)	7
Q9UPT8	Zinc finger CCCH domain-containing protein 4	1
P25311	Zinc-alpha-2-glycoprotein (Zn-alpha-2-glycoprotein) (Zn-alpha-2-GP)	3
Q15942	Zyxin (Zyxin-2)	8
